# Supplementary material for: Poly[[(μ3-5-amino­isophthalato-κ3 O 1:O 3:N)(1H-imidazole-κN 3)zinc] 0.25-hydrate]
Source: Acta Crystallogr Sect E Struct Rep Online. 2011 Nov 25;67(Pt 12):m1835. doi: 10.1107/S1600536811050045 (PMC3238734; doi:10.1107/S1600536811050045)
Supplement: Supplementary file 1 [file e-67-m1835-sup1.cif]

##############################################################################
#                                                                            #
# This CIF contains the data in a paper accepted for publication in          #
# Acta Crystallographica Section E. It conforms to the requirements of       #
# Notes for Authors for Acta Crystallographica Section E, and has been       #
# peer reviewed under the auspices of the IUCr Commission on Journals.       #
#                                                                            #
# Full details of the Crystallographic Information File format               #
# are given in the paper "The Crystallographic Information File (CIF):       #
# a New Standard Archive File for Crystallography" by S. R. Hall, F. H.      #
# Allen and I. D. Brown [Acta Cryst. (1991), A47, 655-685].                  #
#                                                                            #
# The current version of the core CIF dictionary is obtainable from          #
# ftp://ftp.iucr.org/pub/cif_core.dic.                                       #
#                                                                            #
# Software is freely available for graphical display of the structure(s)     #
# in this CIF. For information consult the CIF software page                 #
# http://www.iucr.org/resources/cif/software.                                #
#                                                                            #
# This file may be used for bona fide research purposes within the           #
# scientific community so long as proper attribution is given to the journal # 
# article from which it was obtained.                                        #
#                                                                            #
##############################################################################
data_I
_audit_creation_method     SHELXL-97
_chemical_name_systematic
;
Poly[[(\m~3~-5-aminoisophthalato-
\k^3^<i>O</i>^1^:<i>O</i>^3^:<i>N</i>)(1<i>H</i>-imidazole-\k<i>N</i>^3^)zinc]
0.25-hydrate]
;
_chemical_name_common     ?
_chemical_formula_moiety     'C11 H9 N3 O4 Zn, 0.25(H2 O1)'
_chemical_formula_sum     'C11 H9.50 N3 O4.25 Zn'
_chemical_formula_iupac     '[Zn (C8 H5 N O4) (C3 H4 N2)], 0.25H2 O'
_chemical_formula_weight     317.09
_chemical_melting_point     ?
_symmetry_cell_setting     monoclinic
_symmetry_space_group_name_H-M     'P 21/c'
_symmetry_space_group_name_Hall     '-P 2ybc'
loop_
    _symmetry_equiv_pos_as_xyz
    'x, y, z'
    '-x, y+1/2, -z+1/2'
    '-x, -y, -z'
    'x, -y-1/2, z-1/2'
_cell_length_a     9.6239(11)
_cell_length_b     10.1916(11)
_cell_length_c     12.1927(13)
_cell_angle_alpha     90.00
_cell_angle_beta     95.146(2)
_cell_angle_gamma     90.00
_cell_volume     1191.1(2)
_cell_formula_units_Z     4
_cell_measurement_reflns_used     2609
_cell_measurement_theta_min     2.61
_cell_measurement_theta_max     28.00
_cell_measurement_temperature     293(2)
_exptl_crystal_description     block
_exptl_crystal_colour     colourless
_exptl_crystal_size_max     0.20
_exptl_crystal_size_mid     0.20
_exptl_crystal_size_min     0.18
_exptl_crystal_density_diffrn     1.768
_exptl_crystal_density_meas     ?
_exptl_crystal_density_method     'not measured'
_exptl_crystal_F_000     642
_exptl_absorpt_coefficient_mu     2.079
_exptl_absorpt_correction_type     multi-scan
_exptl_absorpt_process_details     '(SADABS; Sheldrick, 1996)'
_exptl_absorpt_correction_T_min     0.6813
_exptl_absorpt_correction_T_max     0.7060
_exptl_special_details     ?
_diffrn_ambient_temperature     291(2)
_diffrn_radiation_type     'MoK\a'
_diffrn_radiation_wavelength     0.71073
_diffrn_radiation_source     'sealed tube'
_diffrn_radiation_monochromator     'graphite'
_diffrn_measurement_device_type     'Bruker SMART APEXII CCD'
_diffrn_measurement_method     'phi and omega scans'
_diffrn_detector_area_resol_mean     ?
_diffrn_reflns_number     6327
_diffrn_reflns_av_R_equivalents     0.0384
_diffrn_reflns_av_sigmaI/netI     0.0568
_diffrn_reflns_theta_min     2.12
_diffrn_reflns_theta_max     26.00
_diffrn_reflns_theta_full     26.00
_diffrn_measured_fraction_theta_max     0.998
_diffrn_measured_fraction_theta_full     0.998
_diffrn_reflns_limit_h_min     -11
_diffrn_reflns_limit_h_max     11
_diffrn_reflns_limit_k_min     -12
_diffrn_reflns_limit_k_max     12
_diffrn_reflns_limit_l_min     -14
_diffrn_reflns_limit_l_max     13
_diffrn_standards_number     ?
_diffrn_standards_interval_count     ?
_diffrn_standards_interval_time     ?
_diffrn_standards_decay_%     ?
_refine_special_details
;
Refinement of <i>F</i>^2^ against ALL reflections. The weighted <i>R</i>-factor
<i>wR</i> and goodness of fit <i>S</i> are based on <i>F</i>^2^, conventional
<i>R</i>-factors <i>R</i> are based on <i>F</i>, with <i>F</i> set to zero for
negative <i>F</i>^2^. The threshold expression of <i>F</i>^2^ >
\s(<i>F</i>^2^) is used only for calculating <i>R</i>-factors(gt) <i>etc</i>.
and is not relevant to the choice of reflections for refinement.
<i>R</i>-factors based on <i>F</i>^2^ are statistically about twice as large
as those based on <i>F</i>, and <i>R</i>- factors based on ALL data will be
even larger.
;
_reflns_number_total     2340
_reflns_number_gt     1542
_reflns_threshold_expression     I>2sigma(I)
_refine_ls_structure_factor_coef     Fsqd
_refine_ls_matrix_type     full
_refine_ls_R_factor_all     0.0655
_refine_ls_R_factor_gt     0.0479
_refine_ls_wR_factor_gt     0.0957
_refine_ls_wR_factor_ref     0.0983
_refine_ls_goodness_of_fit_ref     1.085
_refine_ls_restrained_S_all     1.085
_refine_ls_number_reflns     2340
_refine_ls_number_parameters     178
_refine_ls_number_restraints     0
_refine_ls_hydrogen_treatment     constr
_refine_ls_weighting_scheme     calc
_refine_ls_weighting_details
                   'calc w=1/[\s^2^(Fo^2^)+(0.04P)^2^] where P=(Fo^2^+2Fc^2^)/3'
_atom_sites_solution_hydrogens     geom
_atom_sites_solution_primary     direct
_atom_sites_solution_secondary     difmap
_refine_ls_shift/su_max     0.000
_refine_ls_shift/su_mean     0.000
_refine_diff_density_max     0.555
_refine_diff_density_min     -0.571
_refine_ls_extinction_method     none
_refine_ls_extinction_coef     ?
loop_
    _atom_type_symbol
    _atom_type_description
    _atom_type_scat_dispersion_real
    _atom_type_scat_dispersion_imag
    _atom_type_scat_source
    'C' 'C' 0.0033 0.0016
                         'International Tables Vol C Tables 4.2.6.8 and 6.1.1.4'
    'H' 'H' 0.0000 0.0000
                         'International Tables Vol C Tables 4.2.6.8 and 6.1.1.4'
    'N' 'N' 0.0061 0.0033
                         'International Tables Vol C Tables 4.2.6.8 and 6.1.1.4'
    'O' 'O' 0.0106 0.0060
                         'International Tables Vol C Tables 4.2.6.8 and 6.1.1.4'
    'Zn' 'Zn' 0.2839 1.4301
                         'International Tables Vol C Tables 4.2.6.8 and 6.1.1.4'
_computing_data_collection     'APEX2 (Bruker, 2008)'
_computing_cell_refinement     'SAINT (Bruker, 2008)'
_computing_data_reduction     'SAINT (Bruker, 2008)'
_computing_structure_solution     'SHELXS97 (Sheldrick, 2008)'
_computing_structure_refinement     'SHELXL97 (Sheldrick, 2008)'
_computing_molecular_graphics     'DIAMOND (Brandenburg, 2000)'
_computing_publication_material     'SHELXTL (Sheldrick, 2008)'
loop_
    _atom_site_type_symbol
    _atom_site_label
    _atom_site_fract_x
    _atom_site_fract_y
    _atom_site_fract_z
    _atom_site_U_iso_or_equiv
    _atom_site_adp_type
    _atom_site_calc_flag
    _atom_site_refinement_flags
    _atom_site_occupancy
    _atom_site_symmetry_multiplicity
    _atom_site_disorder_assembly
    _atom_site_disorder_group
    C C1 0.6575(4) 0.3910(3) 0.9523(3) 0.0326(9) Uani d . 1 1 . .
    C C2 0.6177(4) 0.3912(4) 0.8394(3) 0.0351(9) Uani d . 1 1 . .
    H H2 0.6037 0.3123 0.8016 0.042 Uiso calc R 1 1 . .
    C C3 0.5989(4) 0.5098(3) 0.7836(3) 0.0320(8) Uani d . 1 1 . .
    C C4 0.6275(4) 0.6274(3) 0.8374(3) 0.0346(9) Uani d . 1 1 . .
    H H4 0.6188 0.7060 0.7987 0.042 Uiso calc R 1 1 . .
    C C5 0.6696(4) 0.6277(3) 0.9507(3) 0.0330(9) Uani d . 1 1 . .
    C C6 0.6827(4) 0.5094(4) 1.0076(3) 0.0361(9) Uani d . 1 1 . .
    H H6 0.7084 0.5093 1.0830 0.043 Uiso calc R 1 1 . .
    C C7 0.6734(4) 0.2659(4) 1.0171(3) 0.0359(9) Uani d . 1 1 . .
    C C8 0.6970(4) 0.7532(4) 1.0138(3) 0.0350(9) Uani d . 1 1 . .
    C C9 0.9582(5) 0.1183(4) 1.2027(4) 0.0439(11) Uani d . 1 1 . .
    H H9 0.9093 0.1936 1.2188 0.053 Uiso calc R 1 1 . .
    C C10 1.0136(5) -0.0654(4) 1.1370(3) 0.0441(10) Uani d . 1 1 . .
    H H10 1.0093 -0.1433 1.0972 0.053 Uiso calc R 1 1 . .
    C C11 1.1245(5) -0.0237(4) 1.2012(4) 0.0449(10) Uani d . 1 1 . .
    H H11 1.2095 -0.0667 1.2149 0.054 Uiso calc R 1 1 . .
    N N1 0.5567(3) 0.5092(3) 0.6679(2) 0.0355(7) Uani d . 1 1 . .
    H H1B 0.4983 0.4405 0.6509 0.043 Uiso d R 1 1 . .
    H H1A 0.5065 0.5794 0.6488 0.043 Uiso d R 1 1 . .
    N N2 0.9069(3) 0.0238(3) 1.1382(3) 0.0353(7) Uani d . 1 1 . .
    N N3 1.0886(4) 0.0935(3) 1.2423(3) 0.0438(9) Uani d . 1 1 . .
    H H3 1.1418 0.1496 1.2921 0.053 Uiso d R 1 1 . .
    O O1 0.6978(3) 0.2682(2) 1.1177(2) 0.0401(7) Uani d . 1 1 . .
    O O2 0.6629(3) 0.1581(2) 0.9615(2) 0.0339(6) Uani d . 1 1 . .
    O O3 0.7375(3) 0.7512(2) 1.1132(2) 0.0438(7) Uani d . 1 1 . .
    O O4 0.6761(3) 0.8610(2) 0.9600(2) 0.0384(7) Uani d . 1 1 . .
    O O1W 0.0000 0.0000 0.5000 0.047(2) Uani d SP 0.50 2 . .
    H H1X 0.0422 0.0359 0.4495 0.056 Uiso d PR 0.25 1 . .
    H H1Y 0.0453 0.0137 0.5620 0.056 Uiso d PR 0.25 1 . .
    Zn Zn1 0.71550(5) 0.01074(4) 1.06385(4) 0.03453(16) Uani d . 1 1 . .
loop_
    _atom_site_aniso_label
    _atom_site_aniso_U_11
    _atom_site_aniso_U_22
    _atom_site_aniso_U_33
    _atom_site_aniso_U_12
    _atom_site_aniso_U_13
    _atom_site_aniso_U_23
    C1 0.034(2) 0.0284(18) 0.034(2) 0.0003(16) -0.0028(18) -0.0004(15)
    C2 0.035(2) 0.032(2) 0.036(2) -0.0002(16) -0.0064(17) -0.0001(16)
    C3 0.0285(19) 0.035(2) 0.0310(19) 0.0022(16) -0.0039(15) -0.0037(16)
    C4 0.040(2) 0.029(2) 0.034(2) -0.0010(16) -0.0003(18) 0.0027(15)
    C5 0.034(2) 0.032(2) 0.031(2) 0.0018(15) -0.0062(17) -0.0021(15)
    C6 0.038(2) 0.036(2) 0.032(2) 0.0021(16) -0.0083(16) 0.0001(15)
    C7 0.035(2) 0.034(2) 0.037(2) 0.0038(16) -0.0038(17) -0.0024(17)
    C8 0.035(2) 0.032(2) 0.037(2) -0.0009(15) -0.0066(18) 0.0025(16)
    C9 0.048(3) 0.0297(19) 0.051(3) 0.0036(18) -0.014(2) -0.0107(18)
    C10 0.049(3) 0.037(2) 0.044(3) 0.0067(19) -0.0099(19) -0.0063(18)
    C11 0.044(2) 0.043(2) 0.046(3) 0.002(2) -0.0061(19) 0.003(2)
    N1 0.0411(18) 0.0330(17) 0.0302(17) -0.0026(14) -0.0086(13) 0.0019(13)
    N2 0.0377(18) 0.0316(16) 0.0345(18) 0.0041(14) -0.0080(14) -0.0050(14)
    N3 0.041(2) 0.0408(19) 0.045(2) -0.0043(16) -0.0191(17) -0.0124(15)
    O1 0.0579(19) 0.0300(14) 0.0304(16) -0.0015(12) -0.0078(13) 0.0032(11)
    O2 0.0494(17) 0.0292(13) 0.0213(12) 0.0004(12) -0.0069(12) 0.0014(10)
    O3 0.0579(19) 0.0308(14) 0.0385(17) 0.0036(13) -0.0185(14) -0.0028(12)
    O4 0.0510(18) 0.0314(15) 0.0303(14) 0.0001(12) -0.0095(13) -0.0026(11)
    O1W 0.050(5) 0.056(5) 0.034(4) 0.001(4) -0.004(4) 0.004(4)
    Zn1 0.0402(3) 0.0300(3) 0.0312(3) 0.0001(2) -0.00893(17) 0.0000(2)
_geom_special_details
;
All e.s.d.'s (except the e.s.d. in the dihedral angle between two l.s. planes)
are estimated using the full covariance matrix. The cell e.s.d.'s are taken
into account individually in the estimation of e.s.d.'s in distances, angles
and torsion angles; correlations between e.s.d.'s in cell parameters are only
used when they are defined by crystal symmetry. An approximate (isotropic)
treatment of cell e.s.d.'s is used for estimating e.s.d.'s involving l.s.
planes.
;
loop_
    _geom_bond_atom_site_label_1
    _geom_bond_atom_site_label_2
    _geom_bond_site_symmetry_2
    _geom_bond_distance
    _geom_bond_publ_flag
    C1 C6 . 1.394(5) ?
    C1 C2 . 1.396(5) ?
    C1 C7 . 1.500(5) ?
    C2 C3 . 1.391(5) ?
    C2 H2 . 0.9300 ?
    C3 C4 . 1.382(5) ?
    C3 N1 . 1.432(4) ?
    C4 C5 . 1.405(5) ?
    C4 H4 . 0.9300 ?
    C5 C6 . 1.391(5) ?
    C5 C8 . 1.503(5) ?
    C6 H6 . 0.9300 ?
    C7 O1 . 1.229(5) ?
    C7 O2 . 1.290(4) ?
    C8 O3 . 1.239(5) ?
    C8 O4 . 1.287(4) ?
    C9 N2 . 1.312(5) ?
    C9 N3 . 1.327(5) ?
    C9 H9 . 0.9300 ?
    C10 C11 . 1.335(6) ?
    C10 N2 . 1.372(5) ?
    C10 H10 . 0.9300 ?
    C11 N3 . 1.352(5) ?
    C11 H11 . 0.9300 ?
    N1 Zn1 4_565 2.082(3) ?
    N1 H1B . 0.9104 ?
    N1 H1A . 0.8832 ?
    N2 Zn1 . 1.983(3) yes
    N3 H3 . 0.9504 ?
    O2 Zn1 . 1.989(2) yes
    O4 Zn1 1_565 1.998(3) ?
    O1W H1X . 0.8500 ?
    O1W H1Y . 0.8501 ?
    Zn1 O4 1_545 1.998(3) yes
    Zn1 N1 4_566 2.082(3) yes
loop_
    _geom_angle_atom_site_label_1
    _geom_angle_atom_site_label_2
    _geom_angle_atom_site_label_3
    _geom_angle_site_symmetry_1
    _geom_angle_site_symmetry_3
    _geom_angle
    _geom_angle_publ_flag
    C6 C1 C2 . . 119.8(3) ?
    C6 C1 C7 . . 118.4(3) ?
    C2 C1 C7 . . 121.8(3) ?
    C3 C2 C1 . . 119.7(3) ?
    C3 C2 H2 . . 120.1 ?
    C1 C2 H2 . . 120.1 ?
    C4 C3 C2 . . 120.6(3) ?
    C4 C3 N1 . . 119.9(3) ?
    C2 C3 N1 . . 119.4(3) ?
    C3 C4 C5 . . 119.8(3) ?
    C3 C4 H4 . . 120.1 ?
    C5 C4 H4 . . 120.1 ?
    C6 C5 C4 . . 119.6(3) ?
    C6 C5 C8 . . 118.6(3) ?
    C4 C5 C8 . . 121.8(3) ?
    C5 C6 C1 . . 120.3(3) ?
    C5 C6 H6 . . 119.8 ?
    C1 C6 H6 . . 119.8 ?
    O1 C7 O2 . . 122.7(3) ?
    O1 C7 C1 . . 120.7(3) ?
    O2 C7 C1 . . 116.6(3) ?
    O3 C8 O4 . . 122.3(3) ?
    O3 C8 C5 . . 120.8(3) ?
    O4 C8 C5 . . 117.0(3) ?
    N2 C9 N3 . . 111.7(3) ?
    N2 C9 H9 . . 124.1 ?
    N3 C9 H9 . . 124.1 ?
    C11 C10 N2 . . 110.1(4) ?
    C11 C10 H10 . . 125.0 ?
    N2 C10 H10 . . 125.0 ?
    C10 C11 N3 . . 106.3(4) ?
    C10 C11 H11 . . 126.9 ?
    N3 C11 H11 . . 126.9 ?
    C3 N1 Zn1 . 4_565 116.3(2) ?
    C3 N1 H1B . . 110.0 ?
    Zn1 N1 H1B 4_565 . 105.0 ?
    C3 N1 H1A . . 110.9 ?
    Zn1 N1 H1A 4_565 . 109.4 ?
    H1B N1 H1A . . 104.5 ?
    C9 N2 C10 . . 104.5(3) ?
    C9 N2 Zn1 . . 127.4(3) ?
    C10 N2 Zn1 . . 128.0(3) ?
    C9 N3 C11 . . 107.4(3) ?
    C9 N3 H3 . . 123.7 ?
    C11 N3 H3 . . 128.8 ?
    C7 O2 Zn1 . . 108.0(2) ?
    C8 O4 Zn1 . 1_565 108.5(2) ?
    H1X O1W H1Y . . 109.5 ?
    N2 Zn1 O2 . . 114.21(12) ?
    N2 Zn1 O4 . 1_545 117.19(12) ?
    O2 Zn1 O4 . 1_545 98.96(10) ?
    N2 Zn1 N1 . 4_566 115.47(13) ?
    O2 Zn1 N1 . 4_566 107.26(12) ?
    O4 Zn1 N1 1_545 4_566 101.77(12) ?
loop_
    _geom_torsion_atom_site_label_1
    _geom_torsion_atom_site_label_2
    _geom_torsion_atom_site_label_3
    _geom_torsion_atom_site_label_4
    _geom_torsion_site_symmetry_1
    _geom_torsion_site_symmetry_2
    _geom_torsion_site_symmetry_3
    _geom_torsion_site_symmetry_4
    _geom_torsion
    _geom_torsion_publ_flag
    C6 C1 C2 C3 . . . . -2.2(6) ?
    C7 C1 C2 C3 . . . . 177.4(4) ?
    C1 C2 C3 C4 . . . . 4.0(6) ?
    C1 C2 C3 N1 . . . . -179.4(4) ?
    C2 C3 C4 C5 . . . . -3.0(6) ?
    N1 C3 C4 C5 . . . . -179.6(4) ?
    C3 C4 C5 C6 . . . . 0.3(6) ?
    C3 C4 C5 C8 . . . . -177.8(4) ?
    C4 C5 C6 C1 . . . . 1.5(6) ?
    C8 C5 C6 C1 . . . . 179.6(4) ?
    C2 C1 C6 C5 . . . . -0.6(6) ?
    C7 C1 C6 C5 . . . . 179.8(4) ?
    C6 C1 C7 O1 . . . . 5.4(6) ?
    C2 C1 C7 O1 . . . . -174.2(4) ?
    C6 C1 C7 O2 . . . . -173.3(3) ?
    C2 C1 C7 O2 . . . . 7.1(6) ?
    C6 C5 C8 O3 . . . . 3.8(6) ?
    C4 C5 C8 O3 . . . . -178.1(4) ?
    C6 C5 C8 O4 . . . . -176.1(4) ?
    C4 C5 C8 O4 . . . . 2.0(6) ?
    N2 C10 C11 N3 . . . . -0.8(5) ?
    C4 C3 N1 Zn1 . . . 4_565 92.1(4) ?
    C2 C3 N1 Zn1 . . . 4_565 -84.6(4) ?
    N3 C9 N2 C10 . . . . -0.6(5) ?
    N3 C9 N2 Zn1 . . . . 177.5(3) ?
    C11 C10 N2 C9 . . . . 0.9(5) ?
    C11 C10 N2 Zn1 . . . . -177.2(3) ?
    N2 C9 N3 C11 . . . . 0.1(5) ?
    C10 C11 N3 C9 . . . . 0.5(5) ?
    O1 C7 O2 Zn1 . . . . -6.9(5) ?
    C1 C7 O2 Zn1 . . . . 171.8(3) ?
    O3 C8 O4 Zn1 . . . 1_565 -1.3(5) ?
    C5 C8 O4 Zn1 . . . 1_565 178.6(3) ?
    C9 N2 Zn1 O2 . . . . 59.6(4) ?
    C10 N2 Zn1 O2 . . . . -122.8(3) ?
    C9 N2 Zn1 O4 . . . 1_545 174.6(3) ?
    C10 N2 Zn1 O4 . . . 1_545 -7.7(4) ?
    C9 N2 Zn1 N1 . . . 4_566 -65.5(4) ?
    C10 N2 Zn1 N1 . . . 4_566 112.2(3) ?
    C7 O2 Zn1 N2 . . . . -58.7(3) ?
    C7 O2 Zn1 O4 . . . 1_545 176.0(3) ?
    C7 O2 Zn1 N1 . . . 4_566 70.6(3) ?
loop_
    _geom_hbond_atom_site_label_D
    _geom_hbond_atom_site_label_H
    _geom_hbond_atom_site_label_A
    _geom_hbond_site_symmetry_A
    _geom_hbond_distance_DH
    _geom_hbond_distance_HA
    _geom_hbond_distance_DA
    _geom_hbond_angle_DHA
    N1 H1B O4 2_646 0.91 2.21 3.018(4) 147.2
    N1 H1A O2 2_656 0.88 2.17 2.943(4) 145.7
    N3 H3 O3 2_747 0.95 1.88 2.822(4) 174.4
data_global
_journal_date_recd_electronic     2011-09-11
_journal_date_accepted     2011-11-22
_journal_name_full     'Acta Crystallographica, Section E'
_journal_year     2011
_journal_volume     67
_journal_issue     12
_journal_page_first     m1835
_journal_page_last     m1835
_journal_paper_category     QM
_journal_coeditor_code     KP2352
_publ_contact_author_name     'Hai-Wei Kuai'
_publ_contact_author_address
;
Faculty of Life Science and Chemical Engineering
Huaiyin Institute of Technology
Huaian 223003
People's Republic of China
;
_publ_contact_author_email     hyitshy@126.com
_publ_contact_author_fax     86-517-83559044
_publ_contact_author_phone     86-517-83559044
_publ_section_title
;\
Poly[[(\m~3~-5-aminoisophthalato-\k^3^<i>O</i>^1^:<i>O</i>^3^:<i>N</i>)\
(1<i>H</i>-imidazole-\k<i>N</i>^3^)zinc] 0.25-hydrate]
;
loop_
    _publ_author_name
    _publ_author_address
    'Hai-Wei Kuai'
;
Faculty of Life Science and Chemical Engineering
Huaiyin Institute of Technology
Huaian 223003
People's Republic of China
;
    'Xiao-Chun Cheng'
;
Faculty of Life Science and Chemical Engineering
Huaiyin Institute of Technology
Huaian 223003
People's Republic of China
;
