# Supplementary material for: Poly[[(μ3-5-amino­isophthalato-κ3 O 1:O 3:N)(1H-imidazole-κN 3)zinc] 0.25-hydrate]
Source: Acta Crystallogr Sect E Struct Rep Online. 2011 Nov 25;67(Pt 12):m1835. doi: 10.1107/S1600536811050045 (PMC3238734; doi:10.1107/S1600536811050045)
Supplement: Supplementary file 2 [file e-67-m1835-Isup2.hkl]

# 
# h,k,l, Fc-squared, Fo-squared, sigma(Fo-squared) and status flag 
# 
data_I
_shelx_title '    1 in P2(1)/c' 
_shelx_refln_list_code          4 
_shelx_F_calc_maximum      233.41 
_exptl_crystal_F_000       642.00 
_reflns_d_resolution_high  0.8107 
 
loop_ 
 _symmetry_equiv_pos_as_xyz 
 'x, y, z' 
 '-x, y+1/2, -z+1/2' 
 '-x, -y, -z' 
 'x, -y-1/2, z-1/2' 
 
_cell_length_a     9.6239 
_cell_length_b    10.1916 
_cell_length_c    12.1927 
_cell_angle_alpha  90.000 
_cell_angle_beta   95.146 
_cell_angle_gamma  90.000 
 
_shelx_F_squared_multiplier     1.000 
 
loop_ 
 _refln_index_h 
 _refln_index_k 
 _refln_index_l 
 _refln_F_squared_calc 
 _refln_F_squared_meas 
 _refln_F_squared_sigma 
 _refln_observed_status 
   1   0   0     6947.71     7123.60    102.58 o 
   2   0   0    19310.01    19719.54    136.93 o 
   3   0   0    54478.95    52702.98    110.21 o 
   4   0   0       19.34       42.94    123.57 o 
   5   0   0    14321.30    13914.18     59.64 o 
   6   0   0       85.63      137.41     79.68 o 
   7   0   0     2411.47     2517.66     40.55 o 
   8   0   0      301.25      364.32     34.22 o 
   9   0   0      122.85      220.42     77.77 o 
  10   0   0      431.83      454.68     99.71 o 
  11   0   0       72.67       82.54     84.92 o 
   1   1   0        0.47        0.00      1.24 o 
   2   1   0      194.85      252.81     31.59 o 
   3   1   0      383.30      369.74     21.58 o 
   4   1   0      222.90      256.80     16.68 o 
   5   1   0      171.54      171.63     17.12 o 
   6   1   0       66.53       71.48     32.53 o 
   7   1   0      191.11      227.78     32.90 o 
   8   1   0        0.40        0.00     23.67 o 
   9   1   0        4.37        8.83     14.57 o 
  10   1   0       20.14       16.41     32.39 o 
  11   1   0        0.37        0.00     18.37 o 
   0   2   0    20623.09    20181.71     50.35 o 
   1   2   0      367.49      356.98     17.29 o 
   2   2   0      412.65      394.62     11.41 o 
   3   2   0       58.36       49.36     28.54 o 
   4   2   0      461.73      454.17     31.16 o 
   5   2   0     1197.91     1065.42     68.13 o 
   6   2   0     1077.97     1193.06     53.01 o 
   7   2   0     2133.86     2203.01     41.84 o 
   8   2   0        3.98        0.00     23.83 o 
   9   2   0      411.19      411.21     39.84 o 
  10   2   0      307.29      340.65    117.84 o 
  11   2   0      236.62      263.94     30.81 o 
   1   3   0      385.99      394.91     43.93 o 
   2   3   0      171.02      241.49     36.08 o 
   3   3   0      423.84      401.79     17.95 o 
   4   3   0        1.03        0.00     48.71 o 
   5   3   0      627.10      688.67     44.02 o 
   6   3   0        3.67       20.43     39.19 o 
   7   3   0      111.44      116.17     23.07 o 
   8   3   0      366.80      372.92     18.13 o 
   9   3   0      106.09      132.62     51.06 o 
  10   3   0       36.70       39.12     85.40 o 
  11   3   0       36.18       59.64     87.79 o 
   0   4   0    12641.24    12238.34     59.55 o 
   1   4   0      444.66      445.89     27.87 o 
   2   4   0     9059.00     8814.42    132.98 o 
   3   4   0      308.89      356.93     17.93 o 
   4   4   0     5471.88     5584.02     42.83 o 
   5   4   0     5160.45     4783.14     27.76 o 
   6   4   0     1329.50     1441.46     47.37 o 
   7   4   0     5598.09     5361.15     37.13 o 
   8   4   0      141.71      111.67     75.28 o 
   9   4   0      537.79      603.50     55.56 o 
  10   4   0      507.50      562.84     82.31 o 
  11   4   0       63.86       79.20     94.47 o 
   1   5   0      964.06     1088.29     31.10 o 
   2   5   0       15.91       18.95     25.87 o 
   3   5   0       49.13       48.80      5.45 o 
   4   5   0      778.41      814.82     30.04 o 
   5   5   0      101.69      121.78     15.81 o 
   6   5   0      322.04      397.56     30.01 o 
   7   5   0       22.77       23.54     73.13 o 
   8   5   0        9.86       11.14     46.60 o 
   9   5   0       31.66       33.89     47.88 o 
  10   5   0        0.39        0.00      5.12 o 
   0   6   0     3570.50     3368.14     45.08 o 
   1   6   0      776.34      880.14     52.75 o 
   2   6   0     1274.35     1360.14     65.17 o 
   3   6   0      521.48      498.01     21.58 o 
   4   6   0       92.39       90.20     32.38 o 
   5   6   0      876.95      826.91     44.29 o 
   6   6   0       62.47       87.25     27.20 o 
   7   6   0      980.04     1190.15     55.48 o 
   8   6   0       51.96       56.61     26.64 o 
   9   6   0      129.54      160.51     63.17 o 
  10   6   0       53.99       29.17     14.37 o 
   1   7   0     1566.97     1556.27     27.44 o 
   2   7   0       94.09       86.77     23.74 o 
   3   7   0      446.28      534.66     35.63 o 
   4   7   0      687.63      637.71     45.13 o 
   5   7   0      123.76      124.02     76.34 o 
   6   7   0      666.49      638.64     26.48 o 
   7   7   0      116.32      159.31     58.67 o 
   8   7   0       29.24       30.01      9.49 o 
   9   7   0       27.91       14.76     70.44 o 
   0   8   0    11834.74    11689.04     81.73 o 
   1   8   0     1107.71     1179.05     73.78 o 
   2   8   0     3274.78     3001.19    119.49 o 
   3   8   0     3097.49     2730.14     72.61 o 
   4   8   0      112.60      187.85     48.01 o 
   5   8   0     1588.14     1773.56     58.36 o 
   6   8   0        6.59        0.77     15.57 o 
   7   8   0      517.95      616.98     90.14 o 
   8   8   0      106.72      133.36     35.41 o 
   9   8   0      128.66      233.54     55.91 o 
   1   9   0      127.35      149.47     25.10 o 
   2   9   0      267.74      313.36     47.77 o 
   3   9   0       22.79       23.15     31.13 o 
   4   9   0      242.44      224.82     38.49 o 
   5   9   0       68.02       60.70     31.33 o 
   6   9   0      215.18      292.05     54.95 o 
   7   9   0       30.29       59.91     73.76 o 
   8   9   0       25.27       24.34     48.00 o 
   0  10   0      564.51      770.21     68.70 o 
   1  10   0       25.61       72.84     51.51 o 
   2  10   0       37.87      172.24     72.26 o 
   3  10   0       24.37       48.20     25.29 o 
   4  10   0       18.46      102.43     46.57 o 
   5  10   0       63.53       33.16     91.24 o 
   6  10   0      164.26      173.89     61.17 o 
   7  10   0      126.70      191.48     46.27 o 
   1  11   0      486.93      447.91     57.28 o 
   2  11   0        9.97       16.57     42.53 o 
   3  11   0      181.65      245.57     37.19 o 
   4  11   0      237.67      213.33     42.22 o 
   5  11   0      107.38      152.78     53.05 o 
   0  12   0      476.54      418.00     21.87 o 
   1  12   0       42.61       89.84     23.47 o 
   2  12   0      323.92      464.52     75.86 o 
   3  12   0       65.61       92.24     65.51 o 
 -11   1   1       83.42       94.46     58.44 o 
 -10   1   1      556.46      535.78     14.79 o 
  -9   1   1      274.47      334.70     46.84 o 
  -8   1   1      654.58      585.75     16.67 o 
  -7   1   1     2715.80     2953.54     78.43 o 
  -6   1   1      297.59      381.27     48.47 o 
  -5   1   1     7868.91     7594.45    165.79 o 
  -4   1   1     2857.75     2925.91     32.37 o 
  -3   1   1      120.18      109.68     33.64 o 
  -2   1   1     1177.56     1247.08     25.95 o 
  -1   1   1     2079.75     2365.17     43.61 o 
   0   1   1    12347.10    12268.29    106.86 o 
   1   1   1     6191.09     6144.25     66.79 o 
   2   1   1    18939.92    18770.63    338.14 o 
   3   1   1     1224.58     1313.26     39.41 o 
   4   1   1     3973.50     3921.75     62.16 o 
   5   1   1     1842.86     1919.76    104.27 o 
   6   1   1      935.15      893.69     13.93 o 
   7   1   1     1831.82     2105.09     34.97 o 
   8   1   1      155.36      207.30     59.64 o 
   9   1   1      796.30      809.93     33.85 o 
  10   1   1        0.24        0.00     34.00 o 
  11   1   1      430.84      428.26     82.02 o 
 -10   2   1        0.12        0.00      9.86 o 
  -9   2   1       14.20       12.09      9.71 o 
  -8   2   1        1.48       10.29     56.82 o 
  -7   2   1       32.49       45.39     21.95 o 
  -6   2   1      251.67      268.40     11.18 o 
  -5   2   1       84.72       91.96     24.72 o 
  -4   2   1       11.92        7.62     13.81 o 
  -3   2   1        1.12        0.00     19.34 o 
  -2   2   1      460.68      476.54     15.24 o 
  -1   2   1     1740.46     1930.87     41.16 o 
   0   2   1      704.75      757.84     19.15 o 
   1   2   1      329.64      374.15     18.79 o 
   2   2   1       14.47       13.92     28.56 o 
   3   2   1        4.76       23.94     25.12 o 
   4   2   1      339.08      376.86     23.88 o 
   5   2   1      437.50      441.69     39.81 o 
   6   2   1      221.79      235.95     11.95 o 
   7   2   1       47.70       41.67     15.51 o 
   8   2   1       91.97       84.30     27.19 o 
   9   2   1       50.07       84.43     70.40 o 
  10   2   1        6.72        0.89     15.47 o 
  11   2   1        0.28        0.00     15.86 o 
 -11   3   1      189.79      275.76     97.33 o 
 -10   3   1      275.39      317.75     39.12 o 
  -9   3   1       83.95      113.12     35.07 o 
  -8   3   1       85.21       92.96     37.28 o 
  -7   3   1     1496.40     1483.97    133.33 o 
  -6   3   1        4.22        6.22     49.71 o 
  -5   3   1     4871.20     4889.72     53.34 o 
  -4   3   1      415.06      375.86     20.76 o 
  -3   3   1      806.27     1035.98     30.32 o 
  -2   3   1      711.95      693.36     28.82 o 
  -1   3   1     3282.35     3432.94     33.27 o 
   0   3   1     6805.71     6306.36     56.59 o 
   1   3   1      749.32      757.28     19.75 o 
   2   3   1     6837.24     6664.65     56.33 o 
   3   3   1       11.24       10.17      3.59 o 
   4   3   1     2402.01     2374.06     46.56 o 
   5   3   1      529.50      529.37     15.00 o 
   6   3   1     4025.44     3913.33     35.07 o 
   7   3   1     1520.46     1536.90     44.87 o 
   8   3   1      115.43      213.71     51.83 o 
   9   3   1     1745.67     1657.73     42.46 o 
  10   3   1        9.69       10.30     28.64 o 
  11   3   1      323.51      400.29     85.40 o 
 -11   4   1       79.04       86.05     18.15 o 
 -10   4   1        0.11        0.00     42.98 o 
  -9   4   1      113.22      133.27     72.86 o 
  -8   4   1       49.95       45.00      3.80 o 
  -7   4   1       25.52       44.93     32.80 o 
  -6   4   1      649.98      648.82     23.97 o 
  -5   4   1       33.31       29.61     32.25 o 
  -4   4   1      266.89      285.74     40.07 o 
  -3   4   1       25.16       26.74      6.06 o 
  -2   4   1      135.75      146.35     32.50 o 
  -1   4   1      606.38      581.59     11.79 o 
   0   4   1      368.32      471.42     56.92 o 
   1   4   1      959.41     1132.25     62.31 o 
   2   4   1      391.41      414.86     47.51 o 
   3   4   1      946.71      978.80     30.46 o 
   4   4   1      758.72      788.29     26.69 o 
   5   4   1     1136.01     1161.74     31.57 o 
   6   4   1      110.93      142.03     18.07 o 
   7   4   1       45.27       50.33     44.44 o 
   8   4   1      281.47      284.74     17.26 o 
   9   4   1        4.67        0.00     27.32 o 
  10   4   1       23.01       17.62     17.90 o 
  11   4   1        6.65        8.11     32.18 o 
 -10   5   1       93.08      135.96     28.63 o 
  -9   5   1       16.44       48.22     45.86 o 
  -8   5   1       33.41       52.81     44.13 o 
  -7   5   1      874.38     1234.96     77.00 o 
  -6   5   1       44.45       73.99     13.06 o 
  -5   5   1     3898.86     3746.36    154.70 o 
  -4   5   1       80.24      145.52     50.07 o 
  -3   5   1      708.38      634.34     61.21 o 
  -2   5   1     2955.17     2931.30     98.85 o 
  -1   5   1     2492.15     2307.18     54.80 o 
   0   5   1     5113.46     4942.94     39.55 o 
   1   5   1        4.87        1.40      1.87 o 
   2   5   1     2873.36     2941.86     93.92 o 
   3   5   1      561.74      682.60     90.59 o 
   4   5   1      403.06      371.03     10.10 o 
   5   5   1      142.79      142.22     26.51 o 
   6   5   1     1713.19     1791.82     42.42 o 
   7   5   1      239.17      295.60     43.89 o 
   8   5   1       54.71       39.92     14.07 o 
   9   5   1     1004.36     1344.22     67.53 o 
  10   5   1        9.08        6.98     27.15 o 
 -10   6   1       19.49       10.24     77.91 o 
  -9   6   1       27.99       20.88     18.43 o 
  -8   6   1       74.40       82.84     86.54 o 
  -7   6   1       40.60       35.96     22.51 o 
  -6   6   1      238.52      357.55     92.37 o 
  -5   6   1        1.53        0.87     20.65 o 
  -4   6   1      328.22      364.51     40.71 o 
  -3   6   1      145.37      145.31     20.25 o 
  -2   6   1      247.20      308.64     46.04 o 
  -1   6   1      264.03      257.75     24.15 o 
   0   6   1      242.95      254.46     23.85 o 
   1   6   1      998.13     1015.44     20.61 o 
   2   6   1      165.41      195.94     30.07 o 
   3   6   1       64.83       86.91     22.93 o 
   4   6   1      166.51      163.90      9.68 o 
   5   6   1      226.52      224.43     17.41 o 
   6   6   1      112.04      136.85     82.43 o 
   7   6   1       22.02       35.46     75.09 o 
   8   6   1       66.84       78.57     46.07 o 
   9   6   1        0.86        0.81     53.57 o 
  10   6   1       59.33       60.15     18.64 o 
  -9   7   1       39.39       32.17      6.05 o 
  -8   7   1      380.45      454.39     62.14 o 
  -7   7   1      591.47      788.65     58.36 o 
  -6   7   1        4.78       17.19     27.54 o 
  -5   7   1     3057.96     2882.42     36.98 o 
  -4   7   1       23.36       68.05     21.18 o 
  -3   7   1      736.99     1076.24     63.90 o 
  -2   7   1     1148.22     1202.72     34.29 o 
  -1   7   1     2656.27     2486.42     31.61 o 
   0   7   1     3689.61     3383.52    102.36 o 
   1   7   1      189.48      197.29     23.02 o 
   2   7   1     4453.24     4026.41    148.43 o 
   3   7   1     1032.56     1056.78     55.44 o 
   4   7   1     1016.77     1345.14     90.00 o 
   5   7   1      715.12      702.28    156.73 o 
   6   7   1      245.52      260.93     27.67 o 
   7   7   1      455.82      395.70     29.10 o 
   8   7   1        0.49        0.00      2.33 o 
   9   7   1      292.43      293.88     63.91 o 
  -9   8   1       49.59       61.71     22.89 o 
  -8   8   1        1.72        2.13     44.02 o 
  -7   8   1       82.63       73.76     34.05 o 
  -6   8   1      163.09      147.43     11.69 o 
  -5   8   1      162.09      172.23      8.07 o 
  -4   8   1     1983.46     1956.74     37.62 o 
  -3   8   1       45.28       42.40     26.04 o 
  -2   8   1     1341.14     1284.39     34.42 o 
  -1   8   1     1867.65     1812.52     19.55 o 
   0   8   1        1.79        0.00      5.74 o 
   1   8   1     2097.21     2117.18     42.06 o 
   2   8   1       19.34       21.03     33.70 o 
   3   8   1      418.18      408.03     18.64 o 
   4   8   1      227.01      197.33     31.78 o 
   5   8   1       62.63       58.48     40.81 o 
   6   8   1      311.57      384.99     48.05 o 
   7   8   1       25.72       36.48     36.78 o 
   8   8   1       68.17       66.92     11.71 o 
   9   8   1        5.21       10.40     30.62 o 
  -8   9   1       74.96       95.22     49.69 o 
  -7   9   1      428.93      427.65     52.48 o 
  -6   9   1      467.89      475.09     61.65 o 
  -5   9   1      430.67      495.74     74.62 o 
  -4   9   1      382.83      327.47     23.24 o 
  -3   9   1      180.67      311.10     67.68 o 
  -2   9   1        3.78       10.34     10.43 o 
  -1   9   1      241.58      216.76     25.85 o 
   0   9   1       26.97       29.66     21.94 o 
   1   9   1      574.08      659.70     47.25 o 
   2   9   1     1046.87     1223.95     52.86 o 
   3   9   1       23.23       22.13      2.28 o 
   4   9   1      791.71      810.87     35.50 o 
   5   9   1       87.37      116.25     35.54 o 
   6   9   1      357.49      390.32     36.98 o 
   7   9   1      384.47      325.07     30.68 o 
   8   9   1       64.42       44.18      9.78 o 
  -7  10   1       17.99       33.26     18.45 o 
  -6  10   1       95.50      129.32     40.60 o 
  -5  10   1       29.22       41.55     30.33 o 
  -4  10   1      342.34      349.85     21.09 o 
  -3  10   1        2.57        0.00      7.83 o 
  -2  10   1        2.64       13.06     20.25 o 
  -1  10   1      439.79      510.74     54.84 o 
   0  10   1       18.10       37.11     21.22 o 
   1  10   1       24.62       51.11     49.29 o 
   2  10   1       10.82       20.87     26.45 o 
   3  10   1      246.69      261.35     43.42 o 
   4  10   1        3.81        1.63     21.45 o 
   5  10   1      149.39      131.70     36.54 o 
   6  10   1       94.38       70.98     21.95 o 
   7  10   1       64.92       70.57     91.30 o 
  -5  11   1      270.96      283.54     57.35 o 
  -4  11   1       51.67       35.33     44.61 o 
  -3  11   1      220.07      293.69     73.93 o 
  -2  11   1       48.02       63.93     29.13 o 
  -1  11   1      287.96      348.23     35.32 o 
   0  11   1      340.62      538.99     69.04 o 
   1  11   1       13.00       36.32     30.23 o 
   2  11   1      733.15      655.11     73.00 o 
   3  11   1        5.15        0.00      8.56 o 
   4  11   1      125.67      109.33     20.75 o 
   5  11   1       92.59       88.87     19.80 o 
  -3  12   1       10.34       10.25     54.45 o 
  -2  12   1       97.53      120.62     34.95 o 
  -1  12   1      490.08      438.07     29.22 o 
   0  12   1      204.14      187.38     18.25 o 
   1  12   1      267.68      281.20     61.78 o 
   2  12   1        0.23        0.00      6.20 o 
   3  12   1      611.40      547.52     42.22 o 
 -11   0   2       37.39       56.78     89.70 o 
  -9   0   2      341.23      470.90    130.25 o 
  -8   0   2     3152.98     3143.14    105.92 o 
  -7   0   2      999.54     1019.57     52.96 o 
  -6   0   2    16252.53    16120.30     59.64 o 
  -5   0   2    25807.28    25593.14     64.89 o 
  -4   0   2        3.51       14.31     26.72 o 
  -3   0   2    54008.63    52026.93     18.13 o 
  -2   0   2    39173.48    38283.49    292.46 o 
  -1   0   2    28188.91    27237.80     60.62 o 
   0   0   2    12412.75    12172.24    201.58 o 
   1   0   2       42.97       65.44     18.60 o 
   2   0   2    24320.86    23579.61     55.58 o 
   3   0   2     3075.08     3134.93     39.10 o 
   4   0   2    10781.26    10353.91     39.84 o 
   5   0   2       46.22       74.00     84.39 o 
   6   0   2      625.68      690.55     45.38 o 
   7   0   2      974.32      903.45     29.34 o 
   8   0   2       37.10       49.14     61.07 o 
   9   0   2      367.37      422.23    136.93 o 
  10   0   2      157.68      170.80    109.73 o 
  11   0   2       61.52      110.21    137.41 o 
 -11   1   2       49.40       39.60     21.47 o 
 -10   1   2        3.83        6.12     46.04 o 
  -9   1   2        3.87        2.42     51.62 o 
  -8   1   2      461.16      501.05     41.58 o 
  -7   1   2       12.10       15.03     74.78 o 
  -6   1   2      148.08      130.16      9.01 o 
  -5   1   2      988.91      937.98      0.48 o 
  -4   1   2      149.78      228.11     75.53 o 
  -3   1   2      893.73      859.06     27.67 o 
  -2   1   2      178.81      184.46     18.16 o 
  -1   1   2       10.01        0.00     23.12 o 
   0   1   2       45.74       51.95     17.48 o 
   1   1   2      103.70       99.57     16.39 o 
   2   1   2       15.08       42.32     67.13 o 
   3   1   2       16.10       16.81     26.48 o 
   4   1   2      165.60      204.23     25.59 o 
   5   1   2       40.05       38.97     36.84 o 
   6   1   2       37.30       41.39      7.16 o 
   7   1   2       14.93        6.94     25.37 o 
   8   1   2        8.27        4.36     36.09 o 
   9   1   2        2.76        1.62     39.48 o 
  10   1   2       41.53       32.62     38.52 o 
  11   1   2        3.14        4.59      8.74 o 
 -10   2   2      357.86      394.86     55.11 o 
  -9   2   2       86.72      202.99     63.92 o 
  -8   2   2      128.56      124.59     17.53 o 
  -7   2   2      660.05      657.63     45.19 o 
  -6   2   2      914.47      898.08     41.86 o 
  -5   2   2     2404.86     2376.57     33.15 o 
  -4   2   2      982.28      939.41     10.80 o 
  -3   2   2     1275.46     1373.39     62.73 o 
  -2   2   2     1480.85     1371.34    105.66 o 
  -1   2   2      577.37      667.76    114.08 o 
   0   2   2       71.51       92.63     11.69 o 
   1   2   2     1248.99     1214.47     31.68 o 
   2   2   2     4338.79     4398.37     58.21 o 
   3   2   2      555.26      593.55     42.46 o 
   4   2   2     5878.37     5802.36     57.45 o 
   5   2   2       20.21       10.53     11.57 o 
   6   2   2     1614.90     1712.23     77.16 o 
   7   2   2      863.62      861.72     19.09 o 
   8   2   2      129.37      151.35     31.90 o 
   9   2   2     1167.57     1111.43     16.94 o 
  10   2   2       85.47       76.44     18.43 o 
  11   2   2      283.66      327.38     42.74 o 
 -11   3   2       21.31       27.67     33.07 o 
 -10   3   2      119.25      117.86     11.21 o 
  -9   3   2      138.04      124.02     14.85 o 
  -8   3   2        7.54        2.84      3.75 o 
  -7   3   2      119.67      142.19     43.52 o 
  -6   3   2      869.60      829.15     19.60 o 
  -5   3   2       18.30       19.15      7.34 o 
  -4   3   2      244.57      328.92     42.50 o 
  -3   3   2      103.95      108.49     21.09 o 
  -2   3   2      439.09      501.22     36.83 o 
  -1   3   2      241.09      274.00     41.41 o 
   0   3   2       45.62       45.08     12.95 o 
   1   3   2       71.32       73.40      8.84 o 
   2   3   2      858.66      840.86     37.16 o 
   3   3   2        8.00       28.61     33.40 o 
   4   3   2       51.37       45.36      7.30 o 
   5   3   2      709.59      760.32     43.75 o 
   6   3   2       53.26       39.20     17.89 o 
   7   3   2      134.05      152.93     65.49 o 
   8   3   2        5.39        6.40     35.62 o 
   9   3   2        4.36        0.23      5.96 o 
  10   3   2       64.64       78.67     60.10 o 
  11   3   2        0.24        0.00     55.34 o 
 -11   4   2        6.81       17.96     40.91 o 
 -10   4   2      682.78      667.87     16.46 o 
  -9   4   2      224.84      196.06     47.10 o 
  -8   4   2      309.16      385.14     66.11 o 
  -7   4   2      710.90      752.86     53.26 o 
  -6   4   2      869.52      806.29     15.41 o 
  -5   4   2     2536.47     2423.30     42.12 o 
  -4   4   2      230.86      305.23     32.76 o 
  -3   4   2     6597.54     6583.93     75.47 o 
  -2   4   2     1142.16     1141.48     38.72 o 
  -1   4   2    14088.89    13410.85     39.49 o 
   0   4   2     3429.48     3286.32    101.42 o 
   1   4   2    25530.54    24079.35    112.73 o 
   2   4   2    15774.88    16190.87    100.47 o 
   3   4   2       41.77       48.89     14.81 o 
   4   4   2    13469.70    13219.43    222.59 o 
   5   4   2      701.00      945.22     62.06 o 
   6   4   2     3363.75     3145.34     28.86 o 
   7   4   2      888.48      856.14     48.66 o 
   8   4   2       53.28       52.55     11.05 o 
   9   4   2     1225.26     1351.84     45.94 o 
  10   4   2        0.92        0.95    116.89 o 
 -10   5   2       27.82       35.36     19.08 o 
  -9   5   2       80.39       86.71     15.98 o 
  -8   5   2        4.28        0.00      2.73 o 
  -7   5   2       57.72       76.83     38.75 o 
  -6   5   2       80.38       89.31     19.97 o 
  -5   5   2      124.58      121.02     22.95 o 
  -4   5   2       37.11       34.01      2.73 o 
  -3   5   2        3.21        0.71      2.83 o 
  -2   5   2      742.41      756.45     60.05 o 
  -1   5   2       19.37       22.01     10.40 o 
   0   5   2        5.18        0.00      8.50 o 
   1   5   2      408.50      387.45      9.77 o 
   2   5   2        5.62        0.00      7.27 o 
   3   5   2      154.51      141.73      5.15 o 
   4   5   2      309.05      358.21     48.43 o 
   5   5   2      832.58      811.10     50.04 o 
   6   5   2       13.31       21.16     58.04 o 
   7   5   2        1.94        0.00     25.74 o 
   8   5   2      181.69      180.39     49.86 o 
   9   5   2        2.01        0.00     22.75 o 
  10   5   2       64.33       77.24     56.20 o 
 -10   6   2      212.76      211.81     34.83 o 
  -9   6   2       27.49       18.34     31.16 o 
  -8   6   2      231.11      308.78     64.74 o 
  -7   6   2      172.35      146.51     18.37 o 
  -6   6   2      367.11      438.55     63.16 o 
  -5   6   2     2172.39     2108.18     92.13 o 
  -4   6   2      128.39      123.20     17.29 o 
  -3   6   2     1564.06     1776.01     39.98 o 
  -2   6   2      830.47     1073.28     67.20 o 
  -1   6   2      245.79      205.17     16.74 o 
   0   6   2     2171.62     2089.21     37.31 o 
   1   6   2      594.31      547.18     30.32 o 
   2   6   2     1519.93     1335.20     28.91 o 
   3   6   2      816.42      839.78     14.99 o 
   4   6   2     1149.54     1227.74     30.77 o 
   5   6   2      184.35      171.67     29.62 o 
   6   6   2      397.64      412.11     41.44 o 
   7   6   2      109.60      118.09     28.05 o 
   8   6   2       81.77      159.84     55.90 o 
   9   6   2      236.54      206.03     13.84 o 
  10   6   2       20.04       19.94      8.58 o 
  -9   7   2      132.99      118.48     10.73 o 
  -8   7   2      373.75      369.99     33.78 o 
  -7   7   2       87.88      120.19     81.43 o 
  -6   7   2      450.95      524.44     70.07 o 
  -5   7   2        2.17        3.32     33.59 o 
  -4   7   2      370.42      362.76     46.52 o 
  -3   7   2      190.42      269.20     33.47 o 
  -2   7   2     1604.13     1565.10     16.79 o 
  -1   7   2      253.21      315.55     19.40 o 
   0   7   2      325.63      352.45     23.58 o 
   1   7   2      476.44      481.19     33.30 o 
   2   7   2        0.64        0.00     15.86 o 
   3   7   2      510.84      520.08     39.19 o 
   4   7   2        0.88        7.52     36.59 o 
   5   7   2      485.67      483.28     46.40 o 
   6   7   2       55.76       45.99     10.26 o 
   7   7   2        5.39        1.49     27.93 o 
   8   7   2      114.22       97.43     19.82 o 
   9   7   2       59.85       77.85     66.90 o 
  -9   8   2       18.66       16.19     48.50 o 
  -8   8   2      681.56      811.22     65.58 o 
  -7   8   2      128.28      146.99     60.13 o 
  -6   8   2     1483.96     1544.61     63.22 o 
  -5   8   2     3864.69     3516.09     95.17 o 
  -4   8   2        9.87        8.55     12.94 o 
  -3   8   2     3973.56     3659.99     60.58 o 
  -2   8   2     1801.42     1660.75     49.04 o 
  -1   8   2     2047.96     1866.20     28.74 o 
   0   8   2     1803.37     1694.67     51.72 o 
   1   8   2      488.40      473.03     55.17 o 
   2   8   2     2295.75     2245.45    116.79 o 
   3   8   2       30.97       42.41     49.13 o 
   4   8   2     1557.94     1456.59     22.66 o 
   5   8   2       43.74       42.22     76.87 o 
   6   8   2      235.21      259.08     45.76 o 
   7   8   2      336.45      421.58     54.20 o 
   8   8   2       56.84       77.19     45.69 o 
  -8   9   2       36.63       25.85     24.15 o 
  -7   9   2        0.81       23.95     64.75 o 
  -6   9   2        1.59        3.20      9.07 o 
  -5   9   2       16.08       39.81     46.80 o 
  -4   9   2       10.54        8.96     50.67 o 
  -3   9   2      101.91      126.62     25.29 o 
  -2   9   2      415.61      380.08     25.46 o 
  -1   9   2        7.10        0.00     33.96 o 
   0   9   2      640.95      619.47     25.90 o 
   1   9   2       38.98       34.11     43.14 o 
   2   9   2        4.07       20.56     43.74 o 
   3   9   2      864.66      830.03     25.76 o 
   4   9   2       24.68       39.35     47.57 o 
   5   9   2      322.54      346.36     79.47 o 
   6   9   2       14.91       18.98     28.34 o 
   7   9   2       66.79       83.94     51.34 o 
  -7  10   2       14.55        7.20     27.75 o 
  -6  10   2      115.73      152.80     33.14 o 
  -5  10   2      183.50      157.81     21.23 o 
  -4  10   2       19.33       43.96     50.18 o 
  -3  10   2      109.35      147.58     21.47 o 
  -2  10   2       78.01      117.48     17.99 o 
  -1  10   2      123.03      128.37     24.51 o 
   0  10   2        3.20        8.74     28.95 o 
   1  10   2      159.96      234.82     39.51 o 
   2  10   2      355.34      333.26     41.74 o 
   3  10   2       26.30      179.27     84.51 o 
   4  10   2      616.35      654.94     33.80 o 
   5  10   2        0.68        0.00      9.78 o 
   6  10   2      168.44      204.20     61.55 o 
  -5  11   2        5.52        6.44     57.48 o 
  -4  11   2      205.38      169.85     44.58 o 
  -3  11   2        0.51        0.00     45.25 o 
  -2  11   2      353.81      374.23     31.33 o 
  -1  11   2      227.83      182.78     29.67 o 
   0  11   2      469.93      492.60     29.17 o 
   1  11   2       28.75       17.27     19.28 o 
   2  11   2        8.65        8.96     27.87 o 
   3  11   2      565.24      495.26     28.63 o 
   4  11   2       66.48       58.72     17.41 o 
   5  11   2      307.09      287.54     26.18 o 
  -3  12   2      419.03      542.77     80.39 o 
  -2  12   2        0.50       14.86     54.11 o 
  -1  12   2      391.65      369.14     13.96 o 
   0  12   2      204.61      240.90     46.52 o 
   1  12   2      292.66      295.00      5.96 o 
   2  12   2      556.73      763.08     69.89 o 
   3  12   2        2.12       35.24     64.94 o 
 -11   1   3       28.79       43.42     55.82 o 
 -10   1   3      577.23      516.64     22.90 o 
  -9   1   3      237.51      282.99     50.84 o 
  -8   1   3      157.64      223.59     49.14 o 
  -7   1   3      285.50      320.36     54.98 o 
  -6   1   3     2259.78     2296.23     63.46 o 
  -5   1   3      455.11      538.09     56.25 o 
  -4   1   3     4001.64     3907.89     98.30 o 
  -3   1   3     6109.86     5781.51     81.60 o 
  -2   1   3     5944.54     5621.25     33.15 o 
  -1   1   3    25496.36    24416.30    107.92 o 
   0   1   3      788.05      844.77     29.50 o 
   1   1   3     1417.56     1365.19     21.19 o 
   2   1   3     4506.67     4335.90     97.72 o 
   3   1   3      468.73      554.85     34.66 o 
   4   1   3     3349.68     3288.50     35.10 o 
   5   1   3      549.69      571.65     21.19 o 
   6   1   3     4758.27     4580.27     28.37 o 
   7   1   3       32.94       74.37     75.10 o 
   8   1   3      718.53      806.88     44.70 o 
   9   1   3     1547.80     1734.48     66.08 o 
  10   1   3      230.34      244.95     27.58 o 
  11   1   3      178.14      281.28     48.40 o 
 -11   2   3        0.58        2.39    115.46 o 
 -10   2   3        2.48        0.00      8.03 o 
  -9   2   3       64.44       55.84     11.92 o 
  -8   2   3        3.63        0.00      4.76 o 
  -7   2   3       13.59        6.49     12.24 o 
  -6   2   3       67.72       68.39      7.57 o 
  -5   2   3       10.83       17.07     21.65 o 
  -4   2   3       41.38       59.48     24.96 o 
  -3   2   3      344.01      321.44     10.65 o 
  -2   2   3     2012.25     2186.47     62.34 o 
  -1   2   3     1327.78     1422.59     23.49 o 
   0   2   3      453.05      451.45     14.95 o 
   1   2   3      677.17      652.93     10.88 o 
   2   2   3      134.98      212.21     43.35 o 
   3   2   3       35.68       36.80     19.45 o 
   4   2   3      158.72      220.45     64.56 o 
   5   2   3        0.40        0.00     25.88 o 
   6   2   3       56.07       61.78     13.33 o 
   7   2   3      178.10      222.33     55.86 o 
   8   2   3        5.27        7.06     12.32 o 
   9   2   3        0.16        0.00     27.01 o 
  10   2   3       17.91       44.72     50.70 o 
  11   2   3        1.06        0.00      6.19 o 
 -11   3   3      101.08      100.24     72.31 o 
 -10   3   3      240.64      229.78     51.05 o 
  -9   3   3       93.96      113.21     82.17 o 
  -8   3   3      611.31      584.83     24.99 o 
  -7   3   3       68.33      113.44     45.90 o 
  -6   3   3     1389.85     1491.25     45.13 o 
  -5   3   3      545.82      595.38     33.38 o 
  -4   3   3      998.40      985.10     20.62 o 
  -3   3   3     2581.76     2905.16     47.00 o 
  -2   3   3        5.06        1.50      9.16 o 
  -1   3   3     6988.56     6715.77     76.88 o 
   0   3   3     3016.41     3046.15     18.65 o 
   1   3   3    11803.30    11110.80    105.85 o 
   2   3   3     2391.30     2345.42     29.19 o 
   3   3   3     3669.25     3640.86     27.93 o 
   4   3   3    10440.08    10245.69     58.26 o 
   5   3   3      274.81      294.70     43.56 o 
   6   3   3     4438.91     4321.84    109.25 o 
   7   3   3      250.11      282.13     39.59 o 
   8   3   3      700.31      727.36     32.32 o 
   9   3   3      835.51      863.76     67.46 o 
  10   3   3      144.88      146.22     38.44 o 
  11   3   3      149.10      156.61     33.64 o 
 -11   4   3        1.91        0.00     21.41 o 
 -10   4   3        2.95       11.47     73.01 o 
  -9   4   3       40.86       72.42     67.52 o 
  -8   4   3        3.39        2.92     27.75 o 
  -7   4   3       79.87       76.86     11.57 o 
  -6   4   3       16.32       10.46     29.44 o 
  -5   4   3      174.49      174.16     20.43 o 
  -4   4   3       13.15        9.51     73.35 o 
  -3   4   3       40.81       60.85     16.05 o 
  -2   4   3     2185.60     2326.66     58.92 o 
  -1   4   3      488.70      488.25     32.64 o 
   0   4   3     1316.33     1382.12     21.95 o 
   1   4   3      392.81      466.75     29.52 o 
   2   4   3      436.62      451.87     27.03 o 
   3   4   3      753.65      750.67     21.15 o 
   4   4   3       40.05       35.30     33.21 o 
   5   4   3      422.97      449.77     27.01 o 
   6   4   3       49.28       56.91     22.53 o 
   7   4   3       90.34       88.93     29.42 o 
   8   4   3       38.95       34.01     32.41 o 
   9   4   3        4.28        1.49     40.53 o 
  10   4   3       29.11       41.51     45.80 o 
 -10   5   3      196.51      199.26     23.62 o 
  -9   5   3       68.21      100.71     73.43 o 
  -8   5   3      914.74      853.48    150.29 o 
  -7   5   3      118.45      112.86     21.72 o 
  -6   5   3     1286.13     1343.81     37.15 o 
  -5   5   3     1484.90     1445.40     61.79 o 
  -4   5   3       17.59       22.43     18.74 o 
  -3   5   3     4553.97     4552.04     50.13 o 
  -2   5   3      464.68      486.74     23.21 o 
  -1   5   3     1252.44     1190.11     59.23 o 
   0   5   3       18.31       30.41     22.70 o 
   1   5   3     1980.85     1898.00     42.81 o 
   2   5   3      761.02      715.10     10.90 o 
   3   5   3     1044.15     1344.12     74.30 o 
   4   5   3     3107.97     3100.93     40.07 o 
   5   5   3      299.41      308.26     33.66 o 
   6   5   3     1380.42     1452.60     39.85 o 
   7   5   3       87.10      114.74     17.49 o 
   8   5   3      811.64      995.93     52.41 o 
   9   5   3      198.40      305.39     94.39 o 
  10   5   3      124.62      198.38     68.44 o 
 -10   6   3        0.72        2.14     73.84 o 
  -9   6   3       37.73       36.43      9.41 o 
  -8   6   3       25.02       32.19     13.65 o 
  -7   6   3      249.04      274.06     16.60 o 
  -6   6   3      196.22      198.21     23.40 o 
  -5   6   3       63.82       76.08     18.15 o 
  -4   6   3      147.51      162.14     25.93 o 
  -3   6   3       95.39      101.18     18.00 o 
  -2   6   3      644.90      610.35     40.94 o 
  -1   6   3      297.82      309.61     28.06 o 
   0   6   3      770.14      774.66     22.75 o 
   1   6   3       12.18       12.89     29.79 o 
   2   6   3       81.52       73.81     14.68 o 
   3   6   3      320.84      346.27     50.25 o 
   4   6   3        3.51        1.24     23.48 o 
   5   6   3      423.70      423.83     19.64 o 
   6   6   3       72.07       69.67     14.31 o 
   7   6   3        1.33        0.00      9.06 o 
   8   6   3       42.63       50.73     14.12 o 
   9   6   3       98.45      110.81     52.56 o 
  -9   7   3       17.76       11.70     20.99 o 
  -8   7   3      166.48      254.09     69.96 o 
  -7   7   3        4.22       43.49     88.09 o 
  -6   7   3     1039.67     1132.70     60.70 o 
  -5   7   3      268.75      303.14     51.61 o 
  -4   7   3      550.13      508.58     16.05 o 
  -3   7   3     3071.31     2750.50     22.47 o 
  -2   7   3       41.64       62.19     15.25 o 
  -1   7   3     2433.99     2259.45     26.57 o 
   0   7   3      323.90      270.69     20.99 o 
   1   7   3      917.22      890.25     56.20 o 
   2   7   3     1030.07     1029.21     86.05 o 
   3   7   3      291.10      282.54     47.43 o 
   4   7   3     1013.57     1082.85     32.46 o 
   5   7   3      158.34      252.74     80.42 o 
   6   7   3      775.38     1095.72     55.40 o 
   7   7   3       11.58        1.74     15.51 o 
   8   7   3      675.18      728.54    167.33 o 
   9   7   3      161.18      129.26     26.89 o 
  -9   8   3       56.28       54.26     40.82 o 
  -8   8   3        6.74       12.87     88.08 o 
  -7   8   3      593.04      597.40     43.18 o 
  -6   8   3      233.79      213.30     36.25 o 
  -5   8   3      418.25      439.60     29.69 o 
  -4   8   3      267.41      314.72     27.62 o 
  -3   8   3        5.03        0.00     19.29 o 
  -2   8   3      978.29      984.62     18.48 o 
  -1   8   3      120.79      135.42     13.38 o 
   0   8   3     1379.73     1330.09     26.55 o 
   1   8   3        4.67        0.00      3.68 o 
   2   8   3       10.64        9.59     14.79 o 
   3   8   3      546.43      519.03     22.19 o 
   4   8   3        9.88        0.39     45.63 o 
   5   8   3      639.80      606.33     35.54 o 
   6   8   3       52.24       61.19     29.75 o 
   7   8   3        7.71       15.50     75.64 o 
   8   8   3       18.88       40.73     40.98 o 
  -8   9   3        8.19       13.72     11.21 o 
  -7   9   3       49.30       39.74     77.20 o 
  -6   9   3       59.42       57.71     22.02 o 
  -5   9   3        3.19       22.27     34.31 o 
  -4   9   3      229.75      211.91     35.86 o 
  -3   9   3      437.77      464.11     52.04 o 
  -2   9   3       14.88        2.72     22.19 o 
  -1   9   3     1133.20     1348.16     44.41 o 
   0   9   3        3.52       18.66     15.49 o 
   1   9   3      851.60      891.94     89.46 o 
   2   9   3      447.39      514.90    169.61 o 
   3   9   3      281.29      301.83     27.46 o 
   4   9   3      840.13      892.70     50.36 o 
   5   9   3       49.32       57.62     74.90 o 
   6   9   3      671.11      648.06     52.67 o 
   7   9   3       67.19      155.34     85.07 o 
  -6  10   3      154.95      150.69     22.42 o 
  -5  10   3       13.56        7.85     45.47 o 
  -4  10   3        4.26        2.28      8.00 o 
  -3  10   3       22.50       27.18     15.19 o 
  -2  10   3      282.21      399.21     67.83 o 
  -1  10   3        2.86        0.00      3.31 o 
   0  10   3      516.14      495.25     47.88 o 
   1  10   3        6.04        0.00     34.98 o 
   2  10   3       57.06       64.35     23.64 o 
   3  10   3      410.35      380.95     25.29 o 
   4  10   3       29.57       40.18     36.38 o 
   5  10   3      389.14      455.21     48.94 o 
   6  10   3        3.67        2.07     41.01 o 
  -5  11   3       45.95      100.46     19.60 o 
  -4  11   3      176.18      179.52     32.73 o 
  -3  11   3      191.68      163.79     29.77 o 
  -2  11   3       10.48        8.86     10.75 o 
  -1  11   3      334.49      446.91     97.28 o 
   0  11   3        0.51        8.89     37.23 o 
   1  11   3      637.29      613.97     46.99 o 
   2  11   3      102.17      131.58     88.01 o 
   3  11   3      156.45      243.18     76.99 o 
   4  11   3      501.63      767.44     57.85 o 
   5  11   3       21.49       38.62     40.44 o 
  -2  12   3      563.82      542.45     38.19 o 
  -1  12   3        0.07        0.00     21.73 o 
   0  12   3      533.46      490.08     54.02 o 
   1  12   3      143.50      133.60     36.26 o 
   2  12   3       45.61       49.84     48.17 o 
 -11   0   4     1187.34     1400.77     76.81 o 
 -10   0   4      667.15      650.77    131.20 o 
  -8   0   4     4338.46     4441.81    102.10 o 
  -7   0   4      610.49      617.37     29.58 o 
  -6   0   4     4545.92     4647.92     44.85 o 
  -5   0   4     2005.24     1931.31    109.26 o 
  -4   0   4     3641.87     3528.79     27.80 o 
  -3   0   4     8883.67     8606.12     65.52 o 
  -2   0   4       53.04       39.38      7.96 o 
  -1   0   4     8287.07     8139.17     43.09 o 
   0   0   4      233.45      192.30     22.66 o 
   1   0   4     6154.68     5927.56     61.78 o 
   2   0   4     1147.00     1625.32     85.07 o 
   3   0   4     1619.81     1606.78     10.02 o 
   4   0   4       37.38       59.60     42.22 o 
   5   0   4      301.86      345.20     37.21 o 
   6   0   4      574.16      612.60     93.99 o 
   7   0   4     2282.94     2268.14     93.99 o 
   8   0   4     1340.95     1791.52    122.14 o 
   9   0   4        2.64       11.93    129.77 o 
  10   0   4      824.40      746.66     24.81 o 
  11   0   4      179.65      250.96    136.93 o 
 -11   1   4       68.13       59.16     21.47 o 
 -10   1   4       20.85       24.15     12.17 o 
  -9   1   4      141.63      145.01     12.70 o 
  -8   1   4       66.87       64.66     25.56 o 
  -7   1   4       12.75        8.69      2.38 o 
  -6   1   4      214.90      237.35     37.55 o 
  -5   1   4       34.48       45.41     23.80 o 
  -4   1   4      167.59      220.60     27.40 o 
  -3   1   4       90.64      113.78     24.95 o 
  -2   1   4      208.67      211.24     11.75 o 
  -1   1   4      262.29      305.36     19.69 o 
   0   1   4       20.61       17.21      6.26 o 
   1   1   4       24.28       18.60      7.41 o 
   2   1   4       81.86       85.60     24.59 o 
   3   1   4       41.66       30.46     29.23 o 
   4   1   4      261.22      255.69     22.61 o 
   5   1   4      106.11      118.06     46.98 o 
   6   1   4       49.22       56.18     39.76 o 
   7   1   4      204.40      299.81     52.02 o 
   8   1   4        0.84        0.00     33.57 o 
   9   1   4      131.31      152.60     84.73 o 
  10   1   4       19.47       26.56     14.79 o 
  11   1   4       28.67       31.23     40.46 o 
 -11   2   4      266.06      321.09     52.48 o 
 -10   2   4      207.16      244.75     44.85 o 
  -9   2   4        1.98        0.00      8.50 o 
  -8   2   4      856.03      789.81     24.35 o 
  -7   2   4      229.18      241.87     39.59 o 
  -6   2   4     1066.28     1028.00     25.67 o 
  -5   2   4       70.70       81.02     35.13 o 
  -4   2   4     1711.38     1707.90     13.46 o 
  -3   2   4     3453.24     3453.66     90.65 o 
  -2   2   4       19.58       24.28     16.67 o 
  -1   2   4     7882.20     7617.70     85.91 o 
   0   2   4       53.29       51.93     24.41 o 
   1   2   4     6995.85     6893.61    118.98 o 
   2   2   4     3027.15     2965.01     31.28 o 
   3   2   4     2588.91     2738.28     83.73 o 
   4   2   4     4408.93     4296.44     45.51 o 
   5   2   4      185.13      199.86     16.75 o 
   6   2   4     2618.54     2606.80     80.87 o 
   7   2   4        9.37        0.69     46.62 o 
   8   2   4     2011.25     2294.94     85.06 o 
   9   2   4      263.21      275.69     32.92 o 
  10   2   4      271.48      305.46     54.54 o 
 -11   3   4       15.29       17.65    103.53 o 
 -10   3   4       28.67       31.49     17.18 o 
  -9   3   4       22.62       22.85     37.27 o 
  -8   3   4       36.91       23.60     61.49 o 
  -7   3   4      620.64      594.47     18.63 o 
  -6   3   4       71.98       93.82     59.00 o 
  -5   3   4      330.87      385.17     61.82 o 
  -4   3   4       47.75       70.97     44.53 o 
  -3   3   4      126.54      144.01     19.49 o 
  -2   3   4     1566.67     1719.50     22.65 o 
  -1   3   4      534.19      541.46     11.83 o 
   0   3   4      429.98      532.94     34.30 o 
   1   3   4       22.63       38.60     20.35 o 
   2   3   4       72.41       71.50      9.71 o 
   3   3   4      259.08      305.68     68.97 o 
   4   3   4      365.59      404.80     31.21 o 
   5   3   4        6.15        7.59      3.77 o 
   6   3   4        1.75        0.00     30.96 o 
   7   3   4       19.76       36.71     16.58 o 
   8   3   4       24.19       36.80     60.86 o 
   9   3   4       10.00        2.39     15.52 o 
  10   3   4       17.08       66.79     87.62 o 
 -11   4   4      121.50      111.64      8.11 o 
 -10   4   4       46.48       48.25     21.14 o 
  -9   4   4       38.69       54.81     89.93 o 
  -8   4   4      378.98      393.91     52.93 o 
  -7   4   4      158.69      142.48     27.70 o 
  -6   4   4     3048.36     3003.92    129.30 o 
  -5   4   4      375.90      438.92     28.19 o 
  -4   4   4     8352.53     7604.11    366.27 o 
  -3   4   4     4400.97     4212.78     59.78 o 
  -2   4   4     3800.23     3804.05     46.08 o 
  -1   4   4    16544.48    15418.32    186.67 o 
   0   4   4      826.51     1050.56     35.12 o 
   1   4   4    10629.73    11050.88    106.42 o 
   2   4   4     1271.60     1438.19     44.96 o 
   3   4   4     4121.87     4000.50     82.50 o 
   4   4   4     5375.42     4971.75     39.05 o 
   5   4   4      936.34      939.96     34.32 o 
   6   4   4     1137.38     1196.07     92.44 o 
   7   4   4      347.75      349.36     32.54 o 
   8   4   4     1113.72     1221.42    182.73 o 
   9   4   4      188.74      174.78     45.32 o 
  10   4   4       13.97       31.05     66.61 o 
 -10   5   4        0.30        0.00     14.77 o 
  -9   5   4        0.91        0.00     23.49 o 
  -8   5   4        0.31        0.00      7.95 o 
  -7   5   4       28.85       20.74     10.52 o 
  -6   5   4        0.06        0.00     11.79 o 
  -5   5   4       26.30       27.09     48.38 o 
  -4   5   4       58.91       58.92     13.70 o 
  -3   5   4        0.84        0.00     36.52 o 
  -2   5   4       33.37       36.71     47.77 o 
  -1   5   4       51.86       41.94     11.87 o 
   0   5   4      925.52      955.23     44.50 o 
   1   5   4       66.29       68.47     29.86 o 
   2   5   4       89.25       87.90     12.13 o 
   3   5   4      685.33      692.79     21.61 o 
   4   5   4      482.93      503.91     36.57 o 
   5   5   4      140.20      132.37     12.19 o 
   6   5   4        0.39        0.00     15.43 o 
   7   5   4      183.38      174.79      6.77 o 
   8   5   4       12.37        7.72     33.46 o 
   9   5   4      141.38      125.32     33.99 o 
  10   5   4        2.30        0.00     15.11 o 
 -10   6   4      146.06      216.71     41.69 o 
  -9   6   4        6.74       28.57     43.47 o 
  -8   6   4      364.61      378.04     38.38 o 
  -7   6   4      211.59      256.27     36.42 o 
  -6   6   4     1035.32      965.66     35.98 o 
  -5   6   4       70.30      159.65     60.78 o 
  -4   6   4      221.14      241.52     33.94 o 
  -3   6   4     2763.30     2585.77     24.69 o 
  -2   6   4       24.83       38.79     15.47 o 
  -1   6   4     2119.88     1982.26     34.71 o 
   0   6   4      308.69      298.61      6.34 o 
   1   6   4      676.46      696.42     23.00 o 
   2   6   4      495.00      455.62     23.07 o 
   3   6   4      387.77      360.57     44.41 o 
   4   6   4     1311.20     1320.41    148.94 o 
   5   6   4      692.15      797.24     62.67 o 
   6   6   4      354.48      408.75     25.65 o 
   7   6   4        2.36        0.00      2.81 o 
   8   6   4     1363.37     1247.28     39.55 o 
   9   6   4       68.84       93.20     56.05 o 
  -9   7   4      102.18       88.73     12.20 o 
  -8   7   4        0.33        0.00     28.81 o 
  -7   7   4      256.64      306.05     42.56 o 
  -6   7   4      121.91      134.37     71.97 o 
  -5   7   4      377.40      422.73     25.81 o 
  -4   7   4      257.30      318.26     55.15 o 
  -3   7   4       66.54      104.92     42.35 o 
  -2   7   4      361.02      347.03     11.44 o 
  -1   7   4       11.82       21.22     13.23 o 
   0   7   4      785.24      752.43     37.81 o 
   1   7   4       25.77       32.10     11.32 o 
   2   7   4      125.41      118.51     19.41 o 
   3   7   4       22.93       29.22     29.46 o 
   4   7   4      263.68      283.98     30.34 o 
   5   7   4       96.06       94.81     12.02 o 
   6   7   4        5.26        4.03     15.32 o 
   7   7   4      138.28      143.22     18.50 o 
   8   7   4        0.14        0.00      3.45 o 
   9   7   4       10.41        8.55      6.31 o 
  -8   8   4      643.44      818.13    150.53 o 
  -7   8   4      192.37      182.06     28.63 o 
  -6   8   4     1069.23     1033.60     34.93 o 
  -5   8   4       90.58      129.88     23.82 o 
  -4   8   4      303.30      278.50     19.93 o 
  -3   8   4     1590.64     1447.45     19.44 o 
  -2   8   4      454.17      460.01     31.84 o 
  -1   8   4     1049.88      984.11     61.88 o 
   0   8   4       18.68       18.78     34.69 o 
   1   8   4     1658.37     1663.00    128.01 o 
   2   8   4      103.49      103.23     32.35 o 
   3   8   4      276.42      253.76     23.97 o 
   4   8   4      308.66      389.42     82.25 o 
   5   8   4       97.98      140.85     33.18 o 
   6   8   4       49.18       35.77      7.72 o 
   7   8   4      175.36      156.85     23.53 o 
   8   8   4      252.74      285.21     40.20 o 
  -7   9   4       63.51       87.17     69.08 o 
  -6   9   4       35.98       49.70     28.19 o 
  -5   9   4      283.66      277.71     44.07 o 
  -4   9   4        3.79        0.00     14.51 o 
  -3   9   4      107.94      124.56     74.41 o 
  -2   9   4      313.86      303.04     19.82 o 
  -1   9   4       84.95       94.04     28.31 o 
   0   9   4      509.92      551.85     32.11 o 
   1   9   4       18.26       39.72     42.99 o 
   2   9   4      638.89      685.68     67.65 o 
   3   9   4       74.44       67.87     53.86 o 
   4   9   4      227.84      262.49     63.52 o 
   5   9   4      616.42      638.74     31.25 o 
   6   9   4       11.83       18.12     76.47 o 
   7   9   4      359.44      403.56     40.23 o 
  -6  10   4       49.11      188.21     84.02 o 
  -5  10   4        1.20        0.00     31.11 o 
  -4  10   4      126.89      173.64     33.17 o 
  -3  10   4      222.02      182.89     44.27 o 
  -2  10   4      244.77      215.18     16.80 o 
  -1  10   4      288.79      230.14     32.02 o 
   0  10   4       25.03       36.59     22.89 o 
   1  10   4     1143.51     1188.47     34.06 o 
   2  10   4      132.13      185.04     32.26 o 
   3  10   4      239.06      210.63     42.22 o 
   4  10   4      474.55      753.67     49.23 o 
   5  10   4        9.80        5.40     15.51 o 
   6  10   4      327.84      278.10     37.90 o 
  -5  11   4      137.57      111.70     41.03 o 
  -4  11   4       39.72       43.57     50.38 o 
  -3  11   4       30.30       34.03      6.64 o 
  -2  11   4      269.97      234.68     33.96 o 
  -1  11   4      187.90      172.25     63.87 o 
   0  11   4      300.25      285.57     18.21 o 
   1  11   4        7.16        2.00      9.52 o 
   2  11   4      425.08      489.23     71.32 o 
   3  11   4       43.66       41.64      8.01 o 
   4  11   4      101.55       85.98     47.55 o 
  -1  12   4      306.44      533.88     87.31 o 
   0  12   4       12.57       14.79     20.04 o 
   1  12   4      239.82      252.55     56.54 o 
 -11   1   5      128.50      193.26     57.82 o 
 -10   1   5       10.94       24.09     43.01 o 
  -9   1   5      244.73      288.50     50.10 o 
  -8   1   5     1336.63     1314.97     48.19 o 
  -7   1   5      375.55      389.71     23.30 o 
  -6   1   5     1300.01     1297.32     31.69 o 
  -5   1   5      197.13      206.21     30.69 o 
  -4   1   5     2629.46     2777.07     70.27 o 
  -3   1   5     1724.79     1890.64     51.61 o 
  -2   1   5     3381.97     3246.70     27.29 o 
  -1   1   5      542.39      591.75     31.40 o 
   0   1   5     1661.73     1798.62     59.99 o 
   1   1   5     3794.58     3766.70     30.35 o 
   2   1   5        4.52        0.00      5.71 o 
   3   1   5    15261.25    14847.82     65.80 o 
   4   1   5      493.28      497.95     17.40 o 
   5   1   5     1208.15     1331.43     42.77 o 
   6   1   5     1125.48     1117.75     31.25 o 
   7   1   5      149.57      198.62     76.78 o 
   8   1   5     1837.33     1710.38     39.58 o 
   9   1   5      125.34      196.50     63.63 o 
  10   1   5      623.63      644.61     40.93 o 
 -11   2   5       16.57       22.42    131.68 o 
 -10   2   5        6.84        0.90     15.70 o 
  -9   2   5        5.63       19.23     36.31 o 
  -8   2   5        0.80        9.29     33.45 o 
  -7   2   5       45.44       70.98     41.78 o 
  -6   2   5       27.71       42.33     23.53 o 
  -5   2   5      111.75      139.27     68.62 o 
  -4   2   5       88.09      126.81     48.81 o 
  -3   2   5      306.97      340.62     22.41 o 
  -2   2   5       21.66       19.71     10.18 o 
  -1   2   5      240.42      270.50     18.66 o 
   0   2   5      893.62      875.83     23.14 o 
   1   2   5       99.77      142.96     21.05 o 
   2   2   5       21.79       18.93     34.57 o 
   3   2   5       32.49       41.04     38.03 o 
   4   2   5       54.72       50.13     30.64 o 
   5   2   5      122.57      119.18     28.37 o 
   6   2   5       79.64       82.68     19.41 o 
   7   2   5        3.18        0.00      6.18 o 
   8   2   5        8.61        0.22     10.46 o 
   9   2   5       26.55       46.96     35.30 o 
  10   2   5        0.02        0.00     69.70 o 
 -11   3   5      123.77      108.78      3.34 o 
 -10   3   5       22.54       40.43     41.34 o 
  -9   3   5      164.81      228.14     69.45 o 
  -8   3   5      410.33      379.30     31.94 o 
  -7   3   5       98.08      113.48     41.54 o 
  -6   3   5      454.97      445.40     16.92 o 
  -5   3   5      287.28      265.86     48.78 o 
  -4   3   5     4311.10     4305.54     52.28 o 
  -3   3   5       23.39       71.43     14.04 o 
  -2   3   5     6599.04     6203.24     59.50 o 
  -1   3   5     5397.78     5395.96     55.79 o 
   0   3   5     2872.65     2867.72     29.02 o 
   1   3   5     6705.53     6557.63     39.73 o 
   2   3   5      479.39      500.70     23.90 o 
   3   3   5     9649.48     9691.86    369.07 o 
   4   3   5      915.57     1001.24    155.35 o 
   5   3   5      922.71     1076.32     54.07 o 
   6   3   5      701.03      652.15     18.15 o 
   7   3   5      294.98      360.12     60.25 o 
   8   3   5     1799.23     2030.46     77.97 o 
   9   3   5       40.08       37.93      9.06 o 
  10   3   5      764.85      672.98     21.23 o 
 -10   4   5        9.06        6.68     86.36 o 
  -9   4   5        3.56        0.00     35.56 o 
  -8   4   5       14.28       10.41      6.12 o 
  -7   4   5       48.33       44.84      5.26 o 
  -6   4   5       86.48       73.31      6.57 o 
  -5   4   5      213.25      207.88     44.80 o 
  -4   4   5       12.17       13.59     39.60 o 
  -3   4   5      600.92      658.89     30.71 o 
  -2   4   5       10.16       19.90     32.87 o 
  -1   4   5       63.59       71.41     14.62 o 
   0   4   5      990.82      996.69     13.25 o 
   1   4   5      123.89      135.81      6.61 o 
   2   4   5      176.47      189.27     23.97 o 
   3   4   5      231.20      277.73     32.15 o 
   4   4   5      372.11      366.15     26.71 o 
   5   4   5       25.82       16.86     11.66 o 
   6   4   5        1.91        0.00      4.75 o 
   7   4   5       60.51       57.25     11.13 o 
   8   4   5        0.06        0.00      9.36 o 
   9   4   5        0.52       10.70     38.40 o 
  10   4   5       15.17        8.78     20.72 o 
 -10   5   5      122.26      194.66     96.37 o 
  -9   5   5      226.28      293.43     37.74 o 
  -8   5   5      501.12      511.65     37.98 o 
  -7   5   5       22.80       42.06     29.59 o 
  -6   5   5      649.71      562.29     19.17 o 
  -5   5   5       18.41       20.11     22.60 o 
  -4   5   5     1769.81     2023.56     51.42 o 
  -3   5   5      122.94      144.23     33.29 o 
  -2   5   5     1331.11     1269.62    117.49 o 
  -1   5   5     2701.35     2579.79     75.78 o 
   0   5   5     1082.78     1042.39     25.36 o 
   1   5   5     2551.59     2344.49     91.27 o 
   2   5   5        7.24        0.39      4.66 o 
   3   5   5     3761.14     3617.14    140.07 o 
   4   5   5      297.78      284.39     38.64 o 
   5   5   5     1046.20      997.95     36.44 o 
   6   5   5      430.09      495.36     33.22 o 
   7   5   5      630.33      602.41     61.67 o 
   8   5   5     1416.64     1465.25     68.32 o 
   9   5   5        0.06        3.01     72.46 o 
  -9   6   5       48.15       50.38     56.14 o 
  -8   6   5       20.74       31.74     34.93 o 
  -7   6   5      136.48      163.21     52.74 o 
  -6   6   5        3.82       12.77     34.52 o 
  -5   6   5      205.55      233.93     34.09 o 
  -4   6   5      164.30      158.79      7.25 o 
  -3   6   5      117.71      117.03      5.88 o 
  -2   6   5      202.19      208.04     18.92 o 
  -1   6   5       79.40       74.02     19.63 o 
   0   6   5      152.42      178.98     31.85 o 
   1   6   5       18.18       31.03     19.18 o 
   2   6   5      287.20      306.69     22.86 o 
   3   6   5       68.16      111.75     42.77 o 
   4   6   5      736.36      727.36     26.74 o 
   5   6   5       14.78       34.37     21.57 o 
   6   6   5        3.90        9.30     10.68 o 
   7   6   5      538.80      616.28     36.38 o 
   8   6   5        9.94        2.68     14.96 o 
   9   6   5       33.06       55.81     34.87 o 
  -9   7   5      213.74      294.88     54.34 o 
  -8   7   5      235.09      338.55     72.38 o 
  -7   7   5       13.16       19.66     34.72 o 
  -6   7   5      576.26      495.39    139.97 o 
  -5   7   5       16.22        4.27      8.92 o 
  -4   7   5      540.91      514.29     30.64 o 
  -3   7   5      284.99      222.44     32.82 o 
  -2   7   5      495.34      433.83     18.34 o 
  -1   7   5      221.24      212.28     27.25 o 
   0   7   5      365.12      316.79     23.52 o 
   1   7   5      913.77      977.65     43.54 o 
   2   7   5      339.91      314.33     10.56 o 
   3   7   5     2006.80     1831.56    127.31 o 
   4   7   5      101.58       95.18     34.36 o 
   5   7   5      779.50      905.89     91.00 o 
   6   7   5      278.28      328.05     49.50 o 
   7   7   5      363.65      389.90     31.01 o 
   8   7   5      419.46      442.10     20.42 o 
  -8   8   5       22.88       35.98     82.55 o 
  -7   8   5      155.77      137.89     10.57 o 
  -6   8   5        6.53        0.37     37.95 o 
  -5   8   5      191.81      186.88     45.15 o 
  -4   8   5       82.02       92.29     56.96 o 
  -3   8   5      211.54      216.78     22.67 o 
  -2   8   5      236.48      219.10     28.75 o 
  -1   8   5      303.24      306.64     21.74 o 
   0   8   5       36.48       35.20      5.45 o 
   1   8   5       57.25       82.59     41.04 o 
   2   8   5      387.12      353.40     26.65 o 
   3   8   5       16.51       17.85     21.15 o 
   4   8   5      464.24      475.19     25.96 o 
   5   8   5       51.51       48.58     10.90 o 
   6   8   5       55.63       60.00     22.67 o 
   7   8   5      331.42      382.30     40.89 o 
  -7   9   5       58.71      175.09     78.63 o 
  -6   9   5      225.90      210.63     40.09 o 
  -5   9   5       10.69        4.74     21.65 o 
  -4   9   5      473.19      491.55     29.61 o 
  -3   9   5      213.83      305.94     59.09 o 
  -2   9   5      970.02     1119.94     35.82 o 
  -1   9   5      303.66      259.57     45.58 o 
   0   9   5      175.44      239.51     61.06 o 
   1   9   5     1674.80     1446.47     51.05 o 
   2   9   5        0.34        0.00     62.92 o 
   3   9   5     1468.95     1355.53    153.87 o 
   4   9   5      628.58      707.55     28.18 o 
   5   9   5       55.69      174.60     63.95 o 
   6   9   5      354.64      329.78     45.32 o 
  -6  10   5       36.32       36.99     14.54 o 
  -5  10   5      124.02      127.04     11.49 o 
  -4  10   5       28.04       46.85     35.76 o 
  -3  10   5      298.84      325.59     27.16 o 
  -2  10   5      226.98      276.84     25.37 o 
  -1  10   5      267.47      246.59     40.41 o 
   0  10   5      252.88      356.87     75.38 o 
   1  10   5       92.87      187.01     65.47 o 
   2  10   5      604.25      593.45     44.13 o 
   3  10   5       22.45       13.42     15.92 o 
   4  10   5      143.36      114.08     17.97 o 
   5  10   5       85.18       75.09      6.82 o 
  -4  11   5      192.98      234.95     44.08 o 
  -3  11   5       12.38       21.63     18.14 o 
  -2  11   5      337.24      280.50     77.04 o 
  -1  11   5      151.77      183.68     73.95 o 
   0  11   5      135.38      255.25     89.70 o 
   1  11   5      328.12      356.28     54.15 o 
   2  11   5        1.28       11.12     32.21 o 
   3  11   5      489.83      690.53     56.11 o 
 -11   0   6      276.72      257.16      3.34 o 
 -10   0   6       58.04      100.67    121.18 o 
  -9   0   6      365.34      358.30      9.06 o 
  -8   0   6      771.64      767.18     44.37 o 
  -7   0   6      614.00      594.95     73.95 o 
  -6   0   6     1174.22     1408.88     66.79 o 
  -5   0   6        1.85        0.00    136.45 o 
  -4   0   6     1472.05     1646.96     64.62 o 
  -3   0   6      789.37      803.20     25.47 o 
  -2   0   6     1859.60     2018.31    103.05 o 
  -1   0   6      124.50      132.96     53.44 o 
   0   0   6       92.52      133.92     21.09 o 
   1   0   6     1809.33     1977.38     50.73 o 
   2   0   6     5963.69     5627.24     92.32 o 
   3   0   6     2136.16     2235.82     72.65 o 
   4   0   6     1486.81     1796.29    132.63 o 
   5   0   6     6893.65     6551.08     35.78 o 
   6   0   6      119.33      125.95     43.89 o 
   7   0   6      426.26      423.19     22.90 o 
   8   0   6     1479.85     1458.50     21.47 o 
   9   0   6      539.58      526.72     86.36 o 
  10   0   6      552.96      515.75     25.29 o 
 -11   1   6       13.88       15.74    122.14 o 
 -10   1   6        0.63        0.00      8.73 o 
  -9   1   6        0.03        0.00     64.41 o 
  -8   1   6        5.26        7.87     54.94 o 
  -7   1   6        1.65        0.00     14.63 o 
  -6   1   6        0.17        0.00     17.71 o 
  -5   1   6       25.59       21.82      6.65 o 
  -4   1   6      178.91      210.20     32.08 o 
  -3   1   6      121.06      130.32     20.50 o 
  -2   1   6      157.11      161.57     28.35 o 
  -1   1   6      180.34      198.81     40.46 o 
   0   1   6      131.69      200.78     20.04 o 
   1   1   6      106.28      112.90     47.39 o 
   2   1   6       35.69       53.20     13.45 o 
   3   1   6       34.22       45.71     21.29 o 
   4   1   6      211.38      279.76     46.92 o 
   5   1   6        1.15        0.00     34.77 o 
   6   1   6      172.88      183.86     47.15 o 
   7   1   6       40.28       40.13     59.79 o 
   8   1   6       68.29       67.39     32.77 o 
   9   1   6       16.28       25.52     88.53 o 
  10   1   6       14.37       11.24     13.44 o 
 -11   2   6       52.43       59.04     21.39 o 
 -10   2   6        2.33        0.00     55.63 o 
  -9   2   6      359.14      360.19     13.99 o 
  -8   2   6      251.51      340.16     66.93 o 
  -7   2   6      729.00      732.35     92.56 o 
  -6   2   6      949.89      991.62     36.68 o 
  -5   2   6      113.12      119.85     35.11 o 
  -4   2   6     3171.45     3006.58     13.73 o 
  -3   2   6      959.38      977.52     42.31 o 
  -2   2   6     9635.43     9051.68     66.14 o 
  -1   2   6     2179.58     2052.26     83.51 o 
   0   2   6     1051.31     1184.67     36.69 o 
   1   2   6     4944.26     4956.28     40.59 o 
   2   2   6      296.54      336.06     32.66 o 
   3   2   6    10525.48    10903.04    211.45 o 
   4   2   6      526.06      506.48     29.52 o 
   5   2   6     3915.77     3895.01     47.55 o 
   6   2   6      660.88      773.81     72.84 o 
   7   2   6      167.75      258.57     41.17 o 
   8   2   6     1016.51     1038.17     41.87 o 
   9   2   6      460.00      428.99     89.52 o 
  10   2   6      614.12      567.50     24.09 o 
 -10   3   6       40.83       51.90     56.00 o 
  -9   3   6       72.94       85.43     39.32 o 
  -8   3   6       62.99       76.26     65.36 o 
  -7   3   6       59.21       76.80     94.47 o 
  -6   3   6       98.63      110.94     55.50 o 
  -5   3   6       32.41       25.86     15.07 o 
  -4   3   6      193.54      209.55     26.55 o 
  -3   3   6     1732.72     1698.72     80.92 o 
  -2   3   6      275.15      270.77     43.10 o 
  -1   3   6        8.91        7.32     10.51 o 
   0   3   6      405.54      482.41     25.12 o 
   1   3   6       49.57       69.78     48.27 o 
   2   3   6      171.63      187.24     22.46 o 
   3   3   6       12.93       52.47     80.56 o 
   4   3   6       58.66       82.88     33.29 o 
   5   3   6       18.05       23.12     18.44 o 
   6   3   6       14.11       18.43     23.38 o 
   7   3   6      210.18      224.23     19.73 o 
   8   3   6       36.16       51.84     20.91 o 
   9   3   6        0.70        0.00      5.16 o 
  10   3   6       68.13       50.51     10.93 o 
 -10   4   6       15.98       24.70     57.51 o 
  -9   4   6      919.95     1038.28     49.14 o 
  -8   4   6      118.37      153.50     22.66 o 
  -7   4   6     1226.04     1269.76     43.70 o 
  -6   4   6     1192.10     1163.59     52.08 o 
  -5   4   6      359.58      367.69     44.59 o 
  -4   4   6     3470.03     3380.31     52.53 o 
  -3   4   6      179.07      157.49     24.64 o 
  -2   4   6     7869.38     7068.26     32.09 o 
  -1   4   6      729.25      941.21     34.27 o 
   0   4   6      856.25      899.56     36.76 o 
   1   4   6     3592.40     3447.19     79.16 o 
   2   4   6        3.30        9.77     17.19 o 
   3   4   6     3884.32     3723.66     67.61 o 
   4   4   6      356.64      418.46     45.27 o 
   5   4   6       29.91       21.19     10.30 o 
   6   4   6      150.58      195.93     40.41 o 
   7   4   6       14.07       27.69     47.13 o 
   8   4   6      202.91      226.63     63.04 o 
   9   4   6      484.06      529.79     43.19 o 
 -10   5   6        0.77        0.00     28.63 o 
  -9   5   6        0.23        0.00     67.79 o 
  -8   5   6        1.08        0.00     29.18 o 
  -7   5   6        4.81        9.39     31.74 o 
  -6   5   6      106.06      112.21     73.94 o 
  -5   5   6        4.56       21.49     23.95 o 
  -4   5   6       12.10       29.76     44.85 o 
  -3   5   6      452.66      499.02     31.58 o 
  -2   5   6        2.62        8.18     17.80 o 
  -1   5   6      358.33      402.10     14.54 o 
   0   5   6       32.47       34.48      6.65 o 
   1   5   6       11.96        5.66     15.07 o 
   2   5   6      460.51      468.96     20.88 o 
   3   5   6       63.86       35.73     30.69 o 
   4   5   6      541.40      540.87     30.07 o 
   5   5   6      197.34      186.81     16.71 o 
   6   5   6      318.64      376.36     65.25 o 
   7   5   6      176.07      185.97     45.98 o 
   8   5   6      341.10      373.33     41.92 o 
   9   5   6      142.84      124.65     39.88 o 
  -9   6   6      241.45      237.56     25.89 o 
  -8   6   6      173.04      175.70     32.39 o 
  -7   6   6      169.74      178.52     43.82 o 
  -6   6   6      388.98      407.73     30.48 o 
  -5   6   6       19.92       27.41     11.21 o 
  -4   6   6      948.35     1048.86    115.77 o 
  -3   6   6      240.12      318.11     41.15 o 
  -2   6   6     1502.40     1455.80     23.31 o 
  -1   6   6      177.20      142.45     25.80 o 
   0   6   6      420.04      411.81     20.02 o 
   1   6   6     1335.60     1326.99     55.06 o 
   2   6   6      708.29      665.77     26.58 o 
   3   6   6     4119.13     3908.93     89.03 o 
   4   6   6        9.03       12.72     20.95 o 
   5   6   6     1347.22     1309.38     40.57 o 
   6   6   6      660.61      555.73    158.76 o 
   7   6   6      581.22      556.23     39.60 o 
   8   6   6      255.79      327.46     36.27 o 
  -9   7   6       26.84       60.11    117.37 o 
  -8   7   6       36.53       29.14      6.18 o 
  -7   7   6      100.33       81.11     12.71 o 
  -6   7   6       66.14       50.13     11.69 o 
  -5   7   6       82.50       85.94     31.28 o 
  -4   7   6        7.14        5.20     14.41 o 
  -3   7   6      214.53      282.73     37.87 o 
  -2   7   6       20.84       34.08     23.43 o 
  -1   7   6      775.60      740.70      9.84 o 
   0   7   6       19.03       32.27     41.56 o 
   1   7   6       25.89       29.12     12.89 o 
   2   7   6      355.26      368.01     24.29 o 
   3   7   6        0.78        0.00      8.06 o 
   4   7   6      345.81      398.46     21.68 o 
   5   7   6       60.74       62.95     11.95 o 
   6   7   6       32.25       28.55      5.18 o 
   7   7   6       97.15      102.62     30.47 o 
   8   7   6        7.09        2.65     20.72 o 
  -8   8   6      104.93      149.47     61.16 o 
  -7   8   6      160.95      137.82     43.76 o 
  -6   8   6      192.91      238.14     25.84 o 
  -5   8   6       12.64       12.31     31.24 o 
  -4   8   6      676.82      838.20     78.32 o 
  -3   8   6       47.44       42.04     14.43 o 
  -2   8   6      511.99      526.98     40.32 o 
  -1   8   6       64.84      174.73     56.63 o 
   0   8   6       87.39      169.31     87.59 o 
   1   8   6       12.92       37.12     56.83 o 
   2   8   6      483.89      428.04     28.10 o 
   3   8   6      437.69      675.09     52.07 o 
   4   8   6      174.78      226.98     29.94 o 
   5   8   6      660.81      582.56     92.32 o 
   6   8   6       13.08       14.07     68.48 o 
   7   8   6      156.33      225.09     53.18 o 
  -7   9   6       15.31       23.17     57.52 o 
  -6   9   6       76.89       66.61     13.84 o 
  -5   9   6       63.89       53.61     14.47 o 
  -4   9   6        0.72        0.00      3.82 o 
  -3   9   6      356.96      453.65     50.92 o 
  -2   9   6       33.58       42.14     23.55 o 
  -1   9   6      690.56      614.51     42.22 o 
   0   9   6      165.56      157.94      5.73 o 
   1   9   6       36.27       30.98     58.42 o 
   2   9   6      756.32      767.26     27.61 o 
   3   9   6       33.01       37.13     35.11 o 
   4   9   6      467.11      460.36     20.99 o 
   5   9   6        0.56        0.00     14.70 o 
   6   9   6      125.94      109.15     88.61 o 
  -5  10   6       53.90       85.19     34.80 o 
  -4  10   6      377.70      498.79    161.88 o 
  -3  10   6       36.70       35.12      6.96 o 
  -2  10   6      468.20      539.46     95.14 o 
  -1  10   6      402.59      416.58     84.21 o 
   0  10   6      184.39      225.69     46.64 o 
   1  10   6      334.38      690.37     85.88 o 
   2  10   6       30.10       50.64     16.75 o 
   3  10   6      735.32     1016.32     71.94 o 
   4  10   6       62.67       83.95     74.70 o 
  -3  11   6      314.58      275.34     21.13 o 
  -2  11   6        2.01       16.13     41.92 o 
  -1  11   6      275.51      386.45     94.47 o 
   0  11   6       74.80       86.83     46.28 o 
   1  11   6       17.20       22.42    125.00 o 
   2  11   6      223.51      330.63     84.45 o 
 -10   1   7        1.97        0.00     27.15 o 
  -9   1   7      323.69      407.32     80.80 o 
  -8   1   7       19.69       27.08     22.14 o 
  -7   1   7      653.05      705.07     63.42 o 
  -6   1   7       57.80       78.23     42.77 o 
  -5   1   7      615.55      564.09     45.13 o 
  -4   1   7     1252.00     1480.88     45.46 o 
  -3   1   7     1656.74     1649.15    128.90 o 
  -2   1   7     6738.70     6474.31     48.48 o 
  -1   1   7      269.39      268.70     22.02 o 
   0   1   7     3953.47     3702.50     70.67 o 
   1   1   7     1133.40     1145.98    113.01 o 
   2   1   7     3114.85     2976.18     37.01 o 
   3   1   7     1667.94     1843.83     47.72 o 
   4   1   7      632.51      564.30     32.24 o 
   5   1   7     4339.85     4133.19    143.61 o 
   6   1   7       25.26       21.63      5.65 o 
   7   1   7     1344.63     1390.41     20.36 o 
   8   1   7      162.58      147.55     17.89 o 
   9   1   7      540.23      518.33     26.48 o 
 -10   2   7        0.45        0.19     43.17 o 
  -9   2   7        5.63        0.47     31.20 o 
  -8   2   7       44.69       70.12     61.33 o 
  -7   2   7       14.43       22.25     34.54 o 
  -6   2   7       40.42       47.03     40.11 o 
  -5   2   7        0.13        0.00     12.40 o 
  -4   2   7       40.89       35.19      5.62 o 
  -3   2   7      135.31      149.47     21.02 o 
  -2   2   7        1.73        0.06     13.65 o 
  -1   2   7      182.40      171.39     36.05 o 
   0   2   7        0.93        0.00     14.47 o 
   1   2   7       71.98       97.53     22.57 o 
   2   2   7      102.68      102.56     12.05 o 
   3   2   7        1.04        0.00     17.85 o 
   4   2   7      248.26      258.94     48.27 o 
   5   2   7       81.14       96.26     46.95 o 
   6   2   7        0.43        0.00     20.65 o 
   7   2   7      101.38      119.01     64.83 o 
   8   2   7       72.52       59.98     43.87 o 
   9   2   7       25.65       39.61     41.49 o 
 -10   3   7       12.43       12.12     59.16 o 
  -9   3   7      182.58      183.17     24.31 o 
  -8   3   7        0.27        0.00      6.45 o 
  -7   3   7     1301.47     1487.30     72.83 o 
  -6   3   7      141.08      149.17     18.80 o 
  -5   3   7      933.65     1177.36     63.45 o 
  -4   3   7     1838.74     1716.75     13.52 o 
  -3   3   7       98.42      137.91     14.40 o 
  -2   3   7     6528.96     6239.10     52.12 o 
  -1   3   7      193.61      222.71     27.71 o 
   0   3   7     1502.26     1545.64    110.55 o 
   1   3   7      983.82     1000.17     94.43 o 
   2   3   7     1880.47     1695.33    193.15 o 
   3   3   7     2246.25     2318.29     44.30 o 
   4   3   7      712.14      687.80     25.12 o 
   5   3   7     2829.38     2868.86     67.76 o 
   6   3   7      502.97      455.41     38.88 o 
   7   3   7      712.30      685.13     22.06 o 
   8   3   7      100.23      119.11     13.99 o 
   9   3   7      125.34      237.51     77.30 o 
 -10   4   7        7.83        0.00     28.00 o 
  -9   4   7        1.07        0.00     12.79 o 
  -8   4   7       52.28       57.57     65.13 o 
  -7   4   7       13.17       13.52     53.73 o 
  -6   4   7      158.28      164.14      6.92 o 
  -5   4   7        2.96        0.99      8.68 o 
  -4   4   7        9.14       29.69     62.86 o 
  -3   4   7      462.90      449.50     21.46 o 
  -2   4   7        0.06        0.00      7.96 o 
  -1   4   7      327.97      334.08     24.49 o 
   0   4   7       14.01       15.77      8.60 o 
   1   4   7        3.36        1.46      4.96 o 
   2   4   7      219.53      231.49     17.57 o 
   3   4   7        7.00        1.28      6.58 o 
   4   4   7        2.14        0.00      2.14 o 
   5   4   7       83.61       62.08     15.16 o 
   6   4   7        2.66        0.00     10.12 o 
   7   4   7       26.16       25.50     85.14 o 
   8   4   7      130.32      142.48     76.50 o 
   9   4   7        1.14        5.22     79.54 o 
  -9   5   7       84.25      107.60     42.04 o 
  -8   5   7       32.77       27.17     47.90 o 
  -7   5   7      722.51      691.04     61.37 o 
  -6   5   7       51.90       38.00     43.09 o 
  -5   5   7      392.42      335.98     11.16 o 
  -4   5   7      792.67      860.77     66.16 o 
  -3   5   7      103.63       94.90     14.47 o 
  -2   5   7     3147.14     2843.31     93.50 o 
  -1   5   7       15.14       26.61     21.90 o 
   0   5   7     1678.26     1919.07     56.00 o 
   1   5   7      114.51       93.11     42.81 o 
   2   5   7     2223.53     2089.76     73.80 o 
   3   5   7     3070.36     2828.57    127.51 o 
   4   5   7     1434.89     1341.10     40.57 o 
   5   5   7     3316.46     3447.60     62.35 o 
   6   5   7      943.55     1211.26     59.16 o 
   7   5   7      762.04      768.39     94.70 o 
   8   5   7      402.70      377.72     27.67 o 
  -9   6   7        3.02        0.00     42.57 o 
  -8   6   7       24.33       21.94     45.17 o 
  -7   6   7       19.43       16.56     18.17 o 
  -6   6   7      123.79      151.11     69.85 o 
  -5   6   7        4.73        4.21      4.86 o 
  -4   6   7        3.67        0.00      4.23 o 
  -3   6   7      329.72      346.17     24.02 o 
  -2   6   7       32.78       28.15     51.84 o 
  -1   6   7      500.81      484.31     17.70 o 
   0   6   7        4.08        0.00      4.28 o 
   1   6   7      351.11      386.11     26.39 o 
   2   6   7      511.85      569.68     30.48 o 
   3   6   7      123.92      115.40      6.01 o 
   4   6   7      158.23      149.13      8.88 o 
   5   6   7       15.59       44.33     32.09 o 
   6   6   7      319.58      364.50     32.67 o 
   7   6   7        0.12        0.00     10.40 o 
   8   6   7       52.28       59.45     25.96 o 
  -8   7   7       47.57       42.35     33.70 o 
  -7   7   7      191.13      304.19     53.03 o 
  -6   7   7        1.48       11.44     48.77 o 
  -5   7   7       56.85      150.57     43.23 o 
  -4   7   7      271.71      259.98     21.39 o 
  -3   7   7      376.43      389.88     27.48 o 
  -2   7   7      783.81      755.61    190.53 o 
  -1   7   7        4.96        0.00     12.04 o 
   0   7   7     1199.30     1139.26    206.35 o 
   1   7   7        4.09       21.23     38.65 o 
   2   7   7      535.33      599.13     38.37 o 
   3   7   7      853.40      878.83      4.49 o 
   4   7   7      895.20     1142.24     51.52 o 
   5   7   7      991.72     1049.24     44.23 o 
   6   7   7       29.16       36.69     48.42 o 
   7   7   7      520.10      459.37     24.65 o 
  -7   8   7       27.96       26.09      9.47 o 
  -6   8   7       34.91       43.57     23.00 o 
  -5   8   7       65.42       61.73      3.69 o 
  -4   8   7       11.49       22.64     21.00 o 
  -3   8   7       94.04       97.77     32.99 o 
  -2   8   7        9.66        4.06     11.69 o 
  -1   8   7       38.98       28.80     18.44 o 
   0   8   7        9.30        9.37     61.70 o 
   1   8   7      336.32      306.83     38.65 o 
   2   8   7       48.09       51.15     74.97 o 
   3   8   7      160.40      159.68     19.94 o 
   4   8   7      104.44      105.70     16.76 o 
   5   8   7        0.09        0.00      2.42 o 
   6   8   7      266.72      342.21     50.88 o 
  -6   9   7        6.87       22.55     37.31 o 
  -5   9   7      260.43      213.37     31.76 o 
  -4   9   7      588.83      794.77     70.75 o 
  -3   9   7      387.61      397.51     23.79 o 
  -2   9   7     1071.04     1107.26     59.73 o 
  -1   9   7      473.94      445.17     34.00 o 
   0   9   7      979.37     1131.87     37.67 o 
   1   9   7      378.58      431.22     50.70 o 
   2   9   7       16.48       72.85     31.57 o 
   3   9   7      429.54      646.84    114.12 o 
   4   9   7       16.55       72.52     27.70 o 
   5   9   7      266.43      314.53     46.02 o 
  -5  10   7      102.47      106.28     17.37 o 
  -4  10   7       22.06       18.44     21.64 o 
  -3  10   7      269.19      233.32     38.42 o 
  -2  10   7        0.77        0.00     37.80 o 
  -1  10   7      276.95      322.54     30.19 o 
   0  10   7       67.88       71.00     77.44 o 
   1  10   7      265.78      357.10     94.27 o 
   2  10   7      265.75      270.99     11.45 o 
   3  10   7        5.49        4.29     89.22 o 
   4  10   7      193.11      322.72     64.20 o 
  -2  11   7      159.64      240.46     56.96 o 
  -1  11   7       47.64       65.84     55.34 o 
   0  11   7      108.01      173.19     93.99 o 
   1  11   7       22.06       95.90     40.08 o 
 -10   0   8        0.85        0.95     55.34 o 
  -9   0   8      533.03      499.05     43.89 o 
  -8   0   8        2.50        4.29     81.11 o 
  -7   0   8      151.03      133.11     88.74 o 
  -6   0   8      235.75      300.10     38.65 o 
  -5   0   8       22.50       20.01     21.95 o 
  -4   0   8      177.86      301.44     72.57 o 
  -3   0   8     1367.75     1508.57     85.64 o 
  -2   0   8      146.75      165.40     45.01 o 
  -1   0   8     3330.40     3065.23     28.59 o 
   0   0   8     1920.71     1814.78    156.25 o 
   1   0   8       45.77       40.52     35.08 o 
   2   0   8     5297.75     4959.54     79.50 o 
   3   0   8       61.77       73.47     95.42 o 
   4   0   8     1617.87     1534.36      8.59 o 
   5   0   8     1306.93     1537.22     99.71 o 
   6   0   8      127.49      118.80     49.14 o 
   7   0   8     1253.74     1167.47     21.95 o 
   8   0   8        4.25        0.00     24.81 o 
   9   0   8       75.52      188.93    125.95 o 
 -10   1   8        2.98        0.00     15.13 o 
  -9   1   8        0.05        0.00     28.87 o 
  -8   1   8        2.49        0.00     19.51 o 
  -7   1   8       28.50       58.06     60.18 o 
  -6   1   8        0.51        0.00     10.14 o 
  -5   1   8       80.94       73.48     10.67 o 
  -4   1   8        4.94       14.65     31.36 o 
  -3   1   8        6.03        1.88     24.66 o 
  -2   1   8      199.25      184.03      8.96 o 
  -1   1   8       39.84       37.91     18.17 o 
   0   1   8       15.11        6.48      5.84 o 
   1   1   8       10.16        7.26      2.37 o 
   2   1   8        0.02        0.00      6.40 o 
   3   1   8       44.04       78.35     76.71 o 
   4   1   8       12.31        8.26      7.40 o 
   5   1   8       97.69       98.95     25.93 o 
   6   1   8        1.62        0.34     21.06 o 
   7   1   8       64.28       78.92     72.97 o 
   8   1   8       30.59       56.95     36.37 o 
   9   1   8       22.10       30.76     28.53 o 
 -10   2   8       36.86       22.24      5.18 o 
  -9   2   8      320.54      280.77     78.55 o 
  -8   2   8       56.63       63.45     30.53 o 
  -7   2   8      701.64      698.50     37.49 o 
  -6   2   8      161.21      292.45     56.16 o 
  -5   2   8     1300.00     1496.18     46.45 o 
  -4   2   8      662.03      702.51     42.28 o 
  -3   2   8     2006.19     1912.18     61.58 o 
  -2   2   8     4846.64     4603.44     79.16 o 
  -1   2   8      244.79      221.97     16.29 o 
   0   2   8     5180.71     4930.18     46.33 o 
   1   2   8     2074.24     2091.57     89.19 o 
   2   2   8     5095.77     4872.35     93.52 o 
   3   2   8      388.27      413.76     34.51 o 
   4   2   8     1966.43     1910.69     56.54 o 
   5   2   8     2575.01     2558.84      9.91 o 
   6   2   8       62.27       64.35     36.78 o 
   7   2   8     2550.26     2381.96     29.54 o 
   8   2   8       14.34       38.47     34.79 o 
   9   2   8      547.62      553.02     44.37 o 
 -10   3   8        9.53        6.17     40.05 o 
  -9   3   8        6.65        0.00     10.81 o 
  -8   3   8       12.86        3.36     10.53 o 
  -7   3   8        0.09        0.00     32.77 o 
  -6   3   8       53.40       54.39      9.78 o 
  -5   3   8       20.40       24.36     46.27 o 
  -4   3   8      212.10      203.81     20.05 o 
  -3   3   8       18.14       36.57     33.93 o 
  -2   3   8        8.58       39.46     39.49 o 
  -1   3   8      220.79      242.21     22.49 o 
   0   3   8       80.38       84.27     40.24 o 
   1   3   8      126.36      138.10     30.15 o 
   2   3   8       82.21       83.81     12.55 o 
   3   3   8        4.54        5.81      9.55 o 
   4   3   8      110.28      128.95     66.45 o 
   5   3   8      113.51      171.74     64.66 o 
   6   3   8        5.74        0.46      8.64 o 
   7   3   8       17.39       21.03      7.87 o 
   8   3   8       17.27       21.47     29.58 o 
   9   3   8       11.60        6.63      6.43 o 
  -9   4   8      275.57      242.73     20.99 o 
  -8   4   8        7.91        1.61     36.39 o 
  -7   4   8      866.44     1022.07    109.02 o 
  -6   4   8      220.77      220.62     37.74 o 
  -5   4   8      937.37     1024.36     82.66 o 
  -4   4   8     1058.65     1095.98    104.79 o 
  -3   4   8      200.99      194.26     56.62 o 
  -2   4   8     2270.15     2031.23     15.92 o 
  -1   4   8      844.04      833.90     47.25 o 
   0   4   8       71.62      128.77     16.99 o 
   1   4   8     1018.53     1084.48     18.77 o 
   2   4   8      192.60      240.95     33.71 o 
   3   4   8     1287.19     1563.30     42.95 o 
   4   4   8      179.43      234.41     48.18 o 
   5   4   8       11.46       45.80     65.10 o 
   6   4   8      925.57      902.14     44.43 o 
   7   4   8      398.43      425.57     53.06 o 
   8   4   8      101.92      132.65     44.61 o 
  -9   5   8       13.29        9.77     47.36 o 
  -8   5   8       19.52        6.38     66.77 o 
  -7   5   8        1.06        0.00      1.28 o 
  -6   5   8       87.11       96.12     22.43 o 
  -5   5   8       23.33       37.00     13.00 o 
  -4   5   8       80.23       98.66     31.24 o 
  -3   5   8      135.21      146.24     20.82 o 
  -2   5   8       41.07       35.69     40.61 o 
  -1   5   8      156.33      280.47     56.91 o 
   0   5   8        3.94        4.11     44.65 o 
   1   5   8      676.79      665.97     39.12 o 
   2   5   8       55.04       88.44     36.00 o 
   3   5   8      656.33      619.72      7.53 o 
   4   5   8       43.56       32.70      4.69 o 
   5   5   8        7.35       26.40     25.79 o 
   6   5   8      395.44      511.37     97.41 o 
   7   5   8      126.65      208.16     44.57 o 
   8   5   8      144.71      182.57     85.36 o 
  -8   6   8        0.17        0.00     64.31 o 
  -7   6   8      217.25      218.09     21.71 o 
  -6   6   8       15.90       14.23     62.40 o 
  -5   6   8      392.66      388.59     33.95 o 
  -4   6   8      101.92      204.62     37.16 o 
  -3   6   8     1244.67     1411.23     35.34 o 
  -2   6   8     1224.37     1407.81     39.77 o 
  -1   6   8      143.00      247.33     48.69 o 
   0   6   8     3489.05     3521.28     46.42 o 
   1   6   8      101.01      125.59     19.68 o 
   2   6   8     1938.43     2065.42     58.69 o 
   3   6   8      274.24      270.05     26.43 o 
   4   6   8     1427.86     1315.70    134.26 o 
   5   6   8     1983.18     1858.02     57.51 o 
   6   6   8      150.29      254.68     52.34 o 
   7   6   8     1384.53     1299.23     77.57 o 
  -8   7   8       27.71        9.25     63.46 o 
  -7   7   8        8.96       12.24      9.12 o 
  -6   7   8       63.48       87.20     49.35 o 
  -5   7   8        2.07        4.49     15.01 o 
  -4   7   8      103.39      111.94      9.62 o 
  -3   7   8      134.24      130.13     10.70 o 
  -2   7   8      332.28      322.60     58.23 o 
  -1   7   8       14.50       16.82     45.84 o 
   0   7   8        0.02        0.00     43.42 o 
   1   7   8      536.54      556.15     77.06 o 
   2   7   8       45.07       56.43     49.13 o 
   3   7   8      389.92      446.13     71.54 o 
   4   7   8       22.94       28.20     41.17 o 
   5   7   8       46.94       43.05     22.39 o 
   6   7   8      270.75      238.86      6.67 o 
  -7   8   8       89.78      125.53     18.13 o 
  -6   8   8       45.26       66.60     61.12 o 
  -5   8   8       19.93       26.77     12.24 o 
  -4   8   8        5.68        0.01     22.18 o 
  -3   8   8      345.81      316.73     19.15 o 
  -2   8   8       28.82      104.30     72.98 o 
  -1   8   8      122.13      213.26     56.67 o 
   0   8   8      754.42      610.51     33.48 o 
   1   8   8        6.46        1.91      5.24 o 
   2   8   8      328.66      301.01     41.51 o 
   3   8   8       79.01      179.86     80.12 o 
   4   8   8      296.27      290.21     24.86 o 
   5   8   8      210.50      194.20     20.91 o 
   6   8   8       10.48        2.44     68.85 o 
  -5   9   8       73.42       71.28      6.37 o 
  -4   9   8      107.43      104.17     25.14 o 
  -3   9   8      348.13      360.79     36.19 o 
  -2   9   8       14.72        5.87     35.58 o 
  -1   9   8       94.70      101.03     25.22 o 
   0   9   8       52.58       57.01     16.03 o 
   1   9   8      295.59      402.88     71.31 o 
   2   9   8       44.21       52.05     45.82 o 
   3   9   8      236.70      306.04     67.55 o 
   4   9   8       15.43       22.90     47.23 o 
  -4  10   8      108.90      142.13     23.12 o 
  -3  10   8      166.70      204.94     37.22 o 
  -2  10   8      359.60      327.90     99.48 o 
  -1  10   8        3.95        0.00     58.92 o 
   0  10   8      502.73      764.00     74.99 o 
   1  10   8      133.62      179.03     89.36 o 
   2  10   8      229.99      360.21    136.93 o 
 -10   1   9      106.69      114.50     64.41 o 
  -9   1   9       41.61       44.50     26.26 o 
  -8   1   9      418.88      402.03     33.35 o 
  -7   1   9      488.85      528.61     79.67 o 
  -6   1   9        0.75        0.00      7.20 o 
  -5   1   9     1345.51     1265.82     56.17 o 
  -4   1   9      102.97      109.75     22.84 o 
  -3   1   9     1661.97     1558.70     54.74 o 
  -2   1   9      269.70      291.86     23.04 o 
  -1   1   9     2244.61     2053.50     90.95 o 
   0   1   9     2849.14     2875.81     37.22 o 
   1   1   9       26.52       40.23     16.90 o 
   2   1   9     3636.02     3572.53     45.55 o 
   3   1   9       43.26       73.94     73.64 o 
   4   1   9     3308.57     3079.26     89.93 o 
   5   1   9      394.79      370.94     35.54 o 
   6   1   9      386.39      384.97     53.74 o 
   7   1   9     2306.77     2307.93     46.40 o 
   8   1   9        3.14        0.00      3.82 o 
  -9   2   9        3.83        0.00     25.25 o 
  -8   2   9        0.18        0.00     12.75 o 
  -7   2   9        8.76        9.38     43.58 o 
  -6   2   9        1.98        0.00     56.37 o 
  -5   2   9       11.14       33.85     28.14 o 
  -4   2   9      207.62      236.83     24.69 o 
  -3   2   9        8.57       20.16     11.08 o 
  -2   2   9       10.28        6.12     17.49 o 
  -1   2   9       40.81       58.57     56.91 o 
   0   2   9       14.28       16.63     32.16 o 
   1   2   9       64.97       61.61      5.63 o 
   2   2   9       10.06       28.26     24.14 o 
   3   2   9      286.83      339.14     33.53 o 
   4   2   9        7.44       10.54     46.04 o 
   5   2   9       46.53       47.95     44.21 o 
   6   2   9      208.32      250.74     18.80 o 
   7   2   9       24.40       29.71     17.54 o 
   8   2   9        1.79        5.75     59.21 o 
  -9   3   9      103.50      173.18     43.68 o 
  -8   3   9      200.10      188.11     51.53 o 
  -7   3   9      429.56      420.47     31.14 o 
  -6   3   9       10.41        0.26      4.26 o 
  -5   3   9      615.88      576.24     17.12 o 
  -4   3   9      241.48      263.93     21.73 o 
  -3   3   9     1923.37     1769.96     44.33 o 
  -2   3   9      163.66      220.92     29.78 o 
  -1   3   9      665.73      797.72     39.32 o 
   0   3   9     3459.76     3225.80     16.11 o 
   1   3   9      176.57      235.50     28.95 o 
   2   3   9     1619.00     1657.70     57.97 o 
   3   3   9       31.59       50.09     36.52 o 
   4   3   9      379.80      422.63     69.93 o 
   5   3   9       60.93      107.58     98.83 o 
   6   3   9      507.10      512.72     67.62 o 
   7   3   9      561.19      608.15     51.33 o 
   8   3   9      160.54      256.60     72.19 o 
  -9   4   9       18.78       29.40     43.28 o 
  -8   4   9       31.79       29.41     26.17 o 
  -7   4   9       12.98        8.17      5.49 o 
  -6   4   9       20.15       13.32     11.64 o 
  -5   4   9      154.89      160.57     41.92 o 
  -4   4   9      229.56      270.04     49.25 o 
  -3   4   9       45.03       46.45      7.90 o 
  -2   4   9       40.81       37.89      4.11 o 
  -1   4   9        0.60        0.00      3.30 o 
   0   4   9       56.00       53.79     18.84 o 
   1   4   9        3.07        0.00      4.73 o 
   2   4   9       35.15       31.67     26.82 o 
   3   4   9      163.97      142.59     19.16 o 
   4   4   9      172.33      189.84     42.67 o 
   5   4   9        0.72       10.51     35.39 o 
   6   4   9      100.17      107.45      9.04 o 
   7   4   9      148.84      129.71     15.95 o 
   8   4   9       13.87       13.03     30.38 o 
  -8   5   9      115.30      155.03     57.74 o 
  -7   5   9      124.39      155.46     58.32 o 
  -6   5   9       20.74       30.56     52.13 o 
  -5   5   9      260.96      270.96     20.41 o 
  -4   5   9        0.72        0.00      3.41 o 
  -3   5   9     2712.67     2493.58     24.33 o 
  -2   5   9        7.13       19.02     37.91 o 
  -1   5   9     1673.06     1484.27    108.06 o 
   0   5   9     4509.39     4459.94    114.03 o 
   1   5   9       11.03        8.73      8.92 o 
   2   5   9     3246.89     2971.11     84.92 o 
   3   5   9      245.98      259.39     25.11 o 
   4   5   9      293.74      345.53     41.96 o 
   5   5   9      556.74      510.68     29.82 o 
   6   5   9      198.40      207.27     31.49 o 
   7   5   9      539.57      524.21     62.14 o 
  -8   6   9       14.50        7.80     31.60 o 
  -7   6   9       42.91       52.55     47.66 o 
  -6   6   9       13.94        9.10     17.98 o 
  -5   6   9        1.31        4.18     13.18 o 
  -4   6   9      308.46      293.49     15.81 o 
  -3   6   9       19.62       19.81     17.77 o 
  -2   6   9      258.22      291.41     21.27 o 
  -1   6   9       35.98       42.59     63.26 o 
   0   6   9       29.59       16.77     28.81 o 
   1   6   9      456.30      559.95     79.09 o 
   2   6   9       11.12        2.53     12.75 o 
   3   6   9      658.30      669.25     48.92 o 
   4   6   9       32.86       37.15     18.82 o 
   5   6   9       62.37       73.94     18.30 o 
   6   6   9      160.88      189.72     68.92 o 
  -7   7   9      131.31      162.53     38.92 o 
  -6   7   9        0.25        0.00     22.70 o 
  -5   7   9      213.45      186.20     30.67 o 
  -4   7   9       28.15       30.37     34.27 o 
  -3   7   9      559.58      605.69     66.85 o 
  -2   7   9       17.02       14.13      9.91 o 
  -1   7   9      462.13      465.56     47.68 o 
   0   7   9      983.78     1179.19    101.15 o 
   1   7   9       18.90       23.77     56.17 o 
   2   7   9     1091.66     1087.50     69.18 o 
   3   7   9        1.42        0.00     38.98 o 
   4   7   9      577.95      541.58     46.73 o 
   5   7   9      178.49      236.06     36.23 o 
   6   7   9      189.67      217.02     34.01 o 
  -6   8   9        3.00        5.73     75.40 o 
  -5   8   9        1.80        9.77     25.84 o 
  -4   8   9       80.79       91.49     24.62 o 
  -3   8   9       11.46       18.39     17.90 o 
  -2   8   9      119.55      120.82     33.45 o 
  -1   8   9       18.21       17.84     25.09 o 
   0   8   9        5.20        0.00     24.55 o 
   1   8   9      176.08      198.85     42.70 o 
   2   8   9        1.44        0.00      5.34 o 
   3   8   9      165.38      139.49      7.77 o 
   4   8   9       19.98       37.65     36.76 o 
   5   8   9        4.55       13.91     52.71 o 
  -4   9   9       84.29      179.88     50.25 o 
  -3   9   9      147.30      190.15     88.17 o 
  -2   9   9      154.05      152.97     33.07 o 
  -1   9   9      139.26      201.32     55.30 o 
   0   9   9      266.66      239.12     17.41 o 
   1   9   9        4.80       35.54     46.36 o 
   2   9   9      255.15      209.28     38.65 o 
   3   9   9        0.23        9.80     16.94 o 
  -1  10   9       77.94       81.79     18.62 o 
   0  10   9        4.89        0.00     16.42 o 
  -9   0  10        0.19        0.00     53.91 o 
  -8   0  10      152.14      233.78    127.86 o 
  -7   0  10        3.59        0.00     25.29 o 
  -6   0  10      266.33      223.53     59.10 o 
  -5   0  10      872.24      806.55     34.91 o 
  -4   0  10       64.56       60.11     37.17 o 
  -3   0  10     1324.56     1468.71     60.93 o 
  -2   0  10       30.53       16.46     13.69 o 
  -1   0  10     1479.16     1734.54     61.09 o 
   0   0  10     1813.50     1748.66    110.69 o 
   1   0  10       49.41      144.37     48.69 o 
   2   0  10     1208.83     1541.04    104.01 o 
   3   0  10      202.92      198.95     11.93 o 
   4   0  10       64.18      130.25     46.76 o 
   5   0  10       49.18       56.30     89.70 o 
   6   0  10      370.99      382.16     73.95 o 
   7   0  10       13.47       31.49     87.31 o 
   8   0  10      146.61      134.54      0.95 o 
  -9   1  10        0.20        0.00     19.21 o 
  -8   1  10       25.85       26.59     12.17 o 
  -7   1  10        5.35        8.85     19.67 o 
  -6   1  10        3.20        0.00     24.24 o 
  -5   1  10       18.26       22.81      9.91 o 
  -4   1  10        2.10        0.00      2.37 o 
  -3   1  10       35.21       24.87      8.38 o 
  -2   1  10       34.64       40.42     29.30 o 
  -1   1  10        4.08        3.83     19.16 o 
   0   1  10        0.15        0.00     14.62 o 
   1   1  10        5.76        1.30      2.95 o 
   2   1  10        0.03        0.00     22.90 o 
   3   1  10       49.88       67.94     63.78 o 
   4   1  10      105.65       75.20     30.50 o 
   5   1  10        1.20        0.57     29.29 o 
   6   1  10        1.65        0.00      1.43 o 
   7   1  10       64.31       77.39     53.45 o 
   8   1  10        4.61        0.87      8.85 o 
  -9   2  10        3.65        4.77     96.85 o 
  -8   2  10      401.20      474.71     63.24 o 
  -7   2  10      100.11      140.55     79.19 o 
  -6   2  10      209.23      230.58     58.07 o 
  -5   2  10     1274.22     1384.45     45.65 o 
  -4   2  10        0.28        0.00      9.89 o 
  -3   2  10     1571.70     1547.36     52.71 o 
  -2   2  10        3.72       13.50     36.46 o 
  -1   2  10     2735.52     2516.37     36.07 o 
   0   2  10     1391.45     1433.58     60.30 o 
   1   2  10     1883.15     1898.75     51.28 o 
   2   2  10     3029.65     2849.72     46.45 o 
   3   2  10      135.25      137.97     30.30 o 
   4   2  10     2071.23     2261.58     68.50 o 
   5   2  10       34.84       66.13     42.15 o 
   6   2  10     1839.54     1687.18     49.93 o 
   7   2  10      344.09      337.56     32.68 o 
  -9   3  10        0.39        1.43     79.28 o 
  -8   3  10        0.05        0.00      5.23 o 
  -7   3  10       10.50       21.72     28.59 o 
  -6   3  10       48.54       71.72     28.82 o 
  -5   3  10       29.62       43.36     18.38 o 
  -4   3  10       12.34        9.28     25.97 o 
  -3   3  10       38.65       34.86      5.84 o 
  -2   3  10      185.72      207.61     31.09 o 
  -1   3  10        5.87       45.79     73.31 o 
   0   3  10       17.95       39.44     39.78 o 
   1   3  10        7.06        2.94     14.79 o 
   2   3  10       12.16       14.40     40.31 o 
   3   3  10      164.88      283.24     63.36 o 
   4   3  10       24.50       28.78     56.83 o 
   5   3  10        5.97       12.49     18.37 o 
   6   3  10       90.36      114.01     61.45 o 
   7   3  10       10.46       14.31     10.44 o 
  -8   4  10      246.67      337.19     74.24 o 
  -7   4  10      430.02      411.02     71.96 o 
  -6   4  10      100.68       86.63     63.02 o 
  -5   4  10      348.71      355.94     38.28 o 
  -4   4  10      808.41      839.37     69.35 o 
  -3   4  10       89.64      114.41     19.03 o 
  -2   4  10       99.10      120.20     14.47 o 
  -1   4  10        8.79        2.47     29.06 o 
   0   4  10      175.15      175.67     86.66 o 
   1   4  10      495.08      536.31     41.92 o 
   2   4  10      135.07      194.66     30.36 o 
   3   4  10      381.79      378.90     28.43 o 
   4   4  10      376.26      387.17     51.06 o 
   5   4  10       87.27       67.52     70.89 o 
   6   4  10      688.43      684.15     87.84 o 
   7   4  10       57.89       49.43     58.78 o 
  -8   5  10       25.70       61.46     64.19 o 
  -7   5  10       66.13       52.58     13.76 o 
  -6   5  10       24.10       59.60     57.00 o 
  -5   5  10        4.64       34.13     58.99 o 
  -4   5  10      451.32      490.18     29.43 o 
  -3   5  10       21.14       15.12     15.55 o 
  -2   5  10      181.43      173.46     65.23 o 
  -1   5  10      243.65      319.83     46.99 o 
   0   5  10       19.51       24.11     15.61 o 
   1   5  10       88.78      104.48     22.94 o 
   2   5  10       14.09        8.36     10.33 o 
   3   5  10      152.39      211.70     68.31 o 
   4   5  10       13.24       11.90     82.73 o 
   5   5  10      168.54      186.83     50.10 o 
   6   5  10        1.12        1.10     49.05 o 
  -7   6  10       37.42       32.57      9.54 o 
  -6   6  10      156.19      230.73     52.84 o 
  -5   6  10      522.27      568.00     37.23 o 
  -4   6  10       15.25       18.09     22.35 o 
  -3   6  10      791.79     1028.07     54.40 o 
  -2   6  10        0.53        0.00      9.78 o 
  -1   6  10     2125.97     1887.65    165.08 o 
   0   6  10      487.97      512.18     21.52 o 
   1   6  10      780.06      807.94     90.84 o 
   2   6  10     2816.52     2679.43     79.44 o 
   3   6  10       23.95       29.30     30.38 o 
   4   6  10     1170.65     1093.04     72.52 o 
   5   6  10      133.05      250.00     90.65 o 
   6   6  10      530.47      603.53     81.11 o 
  -6   7  10        0.79        0.00      4.28 o 
  -5   7  10       13.26       19.77     32.77 o 
  -4   7  10      196.89      293.43     63.28 o 
  -3   7  10       59.58       47.69      8.51 o 
  -2   7  10      110.99      117.89     42.34 o 
  -1   7  10       56.78       49.40      7.63 o 
   0   7  10      106.40      106.14     25.46 o 
   1   7  10      116.61      137.16     37.97 o 
   2   7  10       47.74       82.52     71.62 o 
   3   7  10      148.37      141.02     28.72 o 
   4   7  10      113.57      103.47     53.32 o 
   5   7  10      133.58      139.79    134.54 o 
  -5   8  10      200.45      183.92     27.94 o 
  -4   8  10       10.57       16.03     19.98 o 
  -3   8  10      140.70      247.11     80.21 o 
  -2   8  10       71.26       44.12     79.50 o 
  -1   8  10      330.26      388.89     48.25 o 
   0   8  10      124.78      133.01     19.50 o 
   1   8  10        8.24       22.55     62.95 o 
   2   8  10      265.83      292.83     33.88 o 
   3   8  10        2.08       11.03     69.01 o 
  -3   9  10        1.54        2.52     26.00 o 
  -2   9  10       86.64       96.86     32.33 o 
  -1   9  10       22.01       16.97     26.88 o 
   0   9  10       57.90       66.55     85.85 o 
   1   9  10       73.45       90.12     31.70 o 
  -8   1  11       99.05      171.19     37.93 o 
  -7   1  11        7.77        7.07     55.91 o 
  -6   1  11      552.63      487.12     59.64 o 
  -5   1  11      266.59      273.22     43.05 o 
  -4   1  11      190.93      224.54     67.89 o 
  -3   1  11     1198.01     1293.29     55.64 o 
  -2   1  11      224.91      246.25     26.77 o 
  -1   1  11     1345.66     1317.53     67.35 o 
   0   1  11      471.48      420.15     25.39 o 
   1   1  11     3168.66     3006.06     47.72 o 
   2   1  11     1362.40     1325.77     48.16 o 
   3   1  11      120.17      136.01     27.67 o 
   4   1  11     1062.40     1024.00     78.48 o 
   5   1  11      111.24      119.65     44.63 o 
   6   1  11      853.70      971.07     56.60 o 
   7   1  11       48.51       35.11      7.16 o 
  -8   2  11        0.55        7.81     86.43 o 
  -7   2  11        7.34        6.03     25.70 o 
  -6   2  11        5.36        0.00     10.32 o 
  -5   2  11       16.35        7.43     21.69 o 
  -4   2  11        0.66        0.00     17.74 o 
  -3   2  11        1.40        0.00      3.67 o 
  -2   2  11       50.70       64.99     38.45 o 
  -1   2  11        0.51        0.00      2.58 o 
   0   2  11       56.04       74.24     42.75 o 
   1   2  11        7.79        2.58      4.72 o 
   2   2  11       27.06       27.83     10.37 o 
   3   2  11        3.86        0.00     32.03 o 
   4   2  11        4.41        1.87     10.02 o 
   5   2  11       59.90       81.97     52.70 o 
   6   2  11       19.90       35.23     81.80 o 
   7   2  11        0.72        8.13     38.07 o 
  -8   3  11      139.26      141.06     38.41 o 
  -7   3  11       11.77       12.88     76.24 o 
  -6   3  11      513.74      482.53     50.67 o 
  -5   3  11      704.68      677.49     29.14 o 
  -4   3  11       28.64       44.78     55.26 o 
  -3   3  11      646.91      686.81     39.33 o 
  -2   3  11       57.21       85.92     21.01 o 
  -1   3  11      263.77      306.54     21.44 o 
   0   3  11       56.42       60.61     27.91 o 
   1   3  11     1328.24     1460.25     70.99 o 
   2   3  11       71.31      140.73     30.83 o 
   3   3  11      278.06      238.77     23.67 o 
   4   3  11      872.16      974.36    153.39 o 
   5   3  11      115.44      118.07      5.16 o 
   6   3  11      959.00      924.28     61.55 o 
  -7   4  11        1.62        0.00      2.92 o 
  -6   4  11       29.48       54.71     47.17 o 
  -5   4  11        7.31        3.82     20.13 o 
  -4   4  11        0.32        0.89     25.55 o 
  -3   4  11        0.49        0.36     31.84 o 
  -2   4  11        0.70        0.00     24.57 o 
  -1   4  11        3.85        3.94     60.15 o 
   0   4  11       68.17       74.88     62.28 o 
   1   4  11        4.07        0.00     22.53 o 
   2   4  11       54.79       52.02      3.82 o 
   3   4  11        0.52        0.00     17.04 o 
   4   4  11        0.35        0.00     25.92 o 
   5   4  11      145.87      193.96     45.47 o 
   6   4  11       27.52       34.17     17.82 o 
  -7   5  11       25.75       51.34     43.24 o 
  -6   5  11      705.60      827.94     43.34 o 
  -5   5  11      523.23      477.98     28.86 o 
  -4   5  11      353.86      377.44     31.02 o 
  -3   5  11      785.68      824.94     87.37 o 
  -2   5  11       85.76      127.98     39.71 o 
  -1   5  11      863.52      868.91     97.33 o 
   0   5  11      115.68       93.28     52.08 o 
   1   5  11      899.36      883.09     25.76 o 
   2   5  11      280.42      219.43     48.66 o 
   3   5  11       65.12       93.85     61.37 o 
   4   5  11      815.19     1016.70     63.93 o 
   5   5  11       13.77       21.74     15.63 o 
  -6   6  11        0.93        0.00      3.99 o 
  -5   6  11       37.84       34.08      7.20 o 
  -4   6  11       53.35       42.46     23.04 o 
  -3   6  11      189.41      194.19     66.79 o 
  -2   6  11      126.97      109.96     10.26 o 
  -1   6  11       32.66       34.75     20.08 o 
   0   6  11      383.59      402.52     31.99 o 
   1   6  11       56.21       85.21     54.83 o 
   2   6  11      136.05      137.71     21.35 o 
   3   6  11       65.47      101.37     82.30 o 
   4   6  11        0.55        0.00     11.93 o 
  -5   7  11      189.39      164.96     21.73 o 
  -4   7  11      118.76      124.77     48.71 o 
  -3   7  11      274.95      310.15     39.26 o 
  -2   7  11        9.84       14.06     73.12 o 
  -1   7  11      668.30      798.80     49.86 o 
   0   7  11       83.16      117.78     41.51 o 
   1   7  11      479.51      498.42    224.24 o 
   2   7  11      549.01      547.86     32.49 o 
   3   7  11        8.45        0.00      2.86 o 
  -3   8  11       13.81        6.20     72.00 o 
  -2   8  11       64.99       65.52     18.13 o 
  -1   8  11       86.17       67.41     75.02 o 
   0   8  11       19.83       29.05     22.02 o 
   1   8  11       31.97       30.98     17.79 o 
   2   8  11       14.45       18.57      5.40 o 
  -7   0  12        8.12        5.25    107.82 o 
  -6   0  12      568.20      502.86     12.88 o 
  -5   0  12      277.79      268.13     51.05 o 
  -4   0  12      199.12      183.26     50.45 o 
  -3   0  12      797.32      860.09    143.61 o 
  -2   0  12      108.21      115.35     54.00 o 
  -1   0  12      160.32      162.91     57.82 o 
   0   0  12      181.87      306.30    136.93 o 
   1   0  12      359.72      377.39     32.44 o 
   2   0  12       42.61       67.27    125.00 o 
   3   0  12       71.01       85.88     10.97 o 
   4   0  12       83.15       75.86     41.03 o 
   5   0  12       49.68      154.10    133.11 o 
   6   0  12      180.28      210.40     25.76 o 
  -7   1  12       11.00       36.06     76.57 o 
  -6   1  12       10.64       24.81     19.58 o 
  -5   1  12       21.59       33.33     24.75 o 
  -4   1  12       48.42       41.47      7.11 o 
  -3   1  12        5.35        0.00      4.20 o 
  -2   1  12       36.69       35.78     10.47 o 
  -1   1  12       21.15       31.09     12.49 o 
   0   1  12       18.43       11.71     13.18 o 
   1   1  12       21.04       56.21     55.64 o 
   2   1  12       21.26       42.35     56.79 o 
   3   1  12       34.67       53.11     42.23 o 
   4   1  12       13.44       19.39     10.07 o 
   5   1  12       10.25       11.10     21.54 o 
   6   1  12       41.56       41.12     26.35 o 
  -7   2  12        7.14        8.17     23.48 o 
  -6   2  12      378.45      462.91     55.65 o 
  -5   2  12       14.20        7.45      3.42 o 
  -4   2  12      965.40      943.16    132.60 o 
  -3   2  12      316.12      328.89     64.79 o 
  -2   2  12      305.63      295.02     49.87 o 
  -1   2  12      888.82      871.75     28.38 o 
   0   2  12      145.14      181.13     15.30 o 
   1   2  12     2405.74     2200.73     16.47 o 
   2   2  12        5.57       21.51     34.64 o 
   3   2  12     1398.93     1660.56     74.43 o 
   4   2  12      489.15      465.65     25.05 o 
   5   2  12      449.44      478.19     48.96 o 
   6   2  12     1006.02      988.16     66.79 o 
  -7   3  12        0.66        0.00      3.82 o 
  -6   3  12        6.91       11.01     62.33 o 
  -5   3  12       27.93       55.62     34.23 o 
  -4   3  12        8.22        2.22     19.58 o 
  -3   3  12       62.31       50.48     66.29 o 
  -2   3  12        3.74       11.42     15.13 o 
  -1   3  12        4.19        0.00     29.95 o 
   0   3  12       39.80       48.69     55.27 o 
   1   3  12        5.80        0.84     31.98 o 
   2   3  12      180.37      245.71     70.00 o 
   3   3  12       24.49       22.80     49.19 o 
   4   3  12       26.04       38.53     15.97 o 
   5   3  12      218.75      240.61     66.41 o 
  -6   4  12        5.33        6.92     29.04 o 
  -5   4  12        0.70        0.00     47.75 o 
  -4   4  12      308.91      286.11     45.58 o 
  -3   4  12        7.67       14.44     33.06 o 
  -2   4  12       33.29       24.55     81.10 o 
  -1   4  12      195.14      186.01     24.66 o 
   0   4  12       77.60      192.27     57.69 o 
   1   4  12      702.42      658.98    143.13 o 
   2   4  12        8.64        0.95     32.44 o 
   3   4  12      514.82      560.12    120.71 o 
   4   4  12      130.08      126.62     23.10 o 
   5   4  12      294.29      287.88     34.35 o 
  -6   5  12      139.52      181.96     55.42 o 
  -5   5  12       33.77       46.60     22.95 o 
  -4   5  12       60.17       62.37     13.67 o 
  -3   5  12        0.81        6.45     72.78 o 
  -2   5  12       26.00       31.25     67.11 o 
  -1   5  12        5.79       26.51     53.00 o 
   0   5  12      103.93      117.85     28.67 o 
   1   5  12        7.42        8.94     69.91 o 
   2   5  12      139.90      153.12     39.95 o 
   3   5  12        0.59        0.00     77.77 o 
   4   5  12        5.23        0.00      9.54 o 
  -5   6  12       26.30       40.32     23.15 o 
  -4   6  12      813.52     1168.42     99.71 o 
  -3   6  12      240.17      243.08     64.43 o 
  -2   6  12       94.39       94.23     26.69 o 
  -1   6  12      829.53      998.68     69.89 o 
   0   6  12        0.14        5.90     61.60 o 
   1   6  12      981.44     1128.36     87.35 o 
   2   6  12       70.75       82.02     17.90 o 
   3   6  12      361.08      458.49    108.78 o 
  -3   7  12       54.06       44.98     35.84 o 
  -2   7  12       38.02       32.21     11.71 o 
  -1   7  12        2.40        1.26     48.45 o 
   0   7  12      169.98      192.57     21.37 o 
   1   7  12       28.94       24.84     44.47 o 
  -6   1  13      249.95      228.49     38.41 o 
  -5   1  13       13.17       18.10      6.01 o 
  -4   1  13      915.94     1039.22     57.14 o 
  -3   1  13      209.02      169.95     23.93 o 
  -2   1  13      261.73      282.50     54.15 o 
  -1   1  13      729.96      994.70     48.26 o 
   0   1  13       21.70       28.23     15.74 o 
   1   1  13      803.73      811.61     40.55 o 
   2   1  13        0.09        0.00     33.25 o 
   3   1  13      257.79      280.69     48.58 o 
   4   1  13      209.80      227.00     64.09 o 
  -6   2  13        1.50        0.00      2.44 o 
  -5   2  13        3.10        0.00     10.09 o 
  -4   2  13        0.00        0.00     25.85 o 
  -3   2  13       34.71       46.70     23.69 o 
  -2   2  13        0.11        0.00     11.48 o 
  -1   2  13       11.77        5.79     56.85 o 
   0   2  13        7.48        3.48     20.38 o 
   1   2  13        1.64        0.62     24.83 o 
   2   2  13       43.42       43.12     15.96 o 
   3   2  13       13.40       10.26      7.40 o 
   4   2  13        4.17        0.00     20.82 o 
  -6   3  13       91.49      167.06     31.50 o 
  -5   3  13        0.72        0.00      7.53 o 
  -4   3  13      262.26      269.89     26.46 o 
  -3   3  13       14.83        6.73      2.80 o 
  -2   3  13      356.09      304.09     37.21 o 
  -1   3  13      230.77      212.82     25.46 o 
   0   3  13      265.72      248.99     21.47 o 
   1   3  13      939.19     1170.81    121.18 o 
   2   3  13        0.52        0.00     34.35 o 
   3   3  13      744.54      807.29     57.25 o 
   4   3  13      156.74      203.08     29.71 o 
  -5   4  13       14.20       36.74     44.32 o 
  -4   4  13        0.32        0.00     18.82 o 
  -3   4  13        9.55        7.80     29.59 o 
  -2   4  13        2.61        4.24     62.92 o 
  -1   4  13       35.93       42.31     42.90 o 
   0   4  13        6.62        5.38      9.41 o 
   1   4  13        0.05        2.46     41.13 o 
   2   4  13      103.25      136.45    131.68 o 
   3   4  13        3.33       17.18     53.91 o 
  -4   5  13      224.47      329.43     64.73 o 
  -3   5  13       64.00       88.39     23.47 o 
  -2   5  13      271.98      265.86     56.78 o 
  -1   5  13      186.80      276.11     56.45 o 
   0   5  13       67.34      143.53     44.92 o 
   1   5  13      531.11      458.41     23.52 o 
   2   5  13       10.64       40.08    142.18 o 
  -2   6  13       27.62       55.15     42.50 o 
  -1   6  13       51.05       39.66     43.85 o 
   0   6  13       40.85       71.56     58.40 o 
  -5   0  14       13.98       19.56     23.86 o 
  -4   0  14      166.09      303.91    142.18 o 
  -3   0  14        8.49        2.39     77.29 o 
  -2   0  14       31.47       67.73     43.89 o 
  -1   0  14      185.94      207.54     32.92 o 
   0   0  14      153.03      199.91     76.81 o 
   1   0  14       21.82       77.77    115.46 o 
   2   0  14       48.79      114.50    136.93 o 
   3   0  14      193.88      198.47     86.83 o 
  -5   1  14       37.67       39.61     23.69 o 
  -4   1  14        8.22        5.54     30.84 o 
  -3   1  14        5.89        0.00      6.11 o 
  -2   1  14       28.64       55.11     52.36 o 
  -1   1  14        2.37        0.00      2.39 o 
   0   1  14        5.54        2.81      3.79 o 
   1   1  14        0.16        0.00      1.43 o 
   2   1  14        2.17        0.00      3.74 o 
   3   1  14        5.24        0.00     21.70 o 
  -4   2  14      268.16      360.28     62.31 o 
  -3   2  14       42.42       67.50     54.87 o 
  -2   2  14      491.76      463.68     43.18 o 
  -1   2  14       69.37       86.99     82.94 o 
   0   2  14      924.64     1100.20     53.44 o 
   1   2  14      204.66      193.23     12.88 o 
   2   2  14      204.34      208.47     16.48 o 
  -4   3  14       15.43        7.21      9.66 o 
  -3   3  14        0.17        0.00     56.50 o 
  -2   3  14        2.85        0.08     48.54 o 
  -1   3  14       47.44       44.00     68.76 o 
   0   3  14        2.06        0.00     64.41 o 
   1   3  14       15.37       10.02     64.41 o 
   2   3  14        2.02        3.34     83.02 o 
  -3   4  14        1.56        1.80     17.99 o 
  -2   4  14      313.02      251.17     17.18 o 
  -1   4  14       22.57       12.88     12.40 o 
   0   4  14      642.62      639.56     43.76 o 
   1   4  14      261.74      256.20     79.68 o 
                                                 
